# Supplementary material for: Multifaceted characterization of the signatures and efficacy of mesenchymal stem/stromal cells in acquired aplastic anemia
Source: Stem Cell Res Ther. 2020 Feb 13;11:59. doi: 10.1186/s13287-020-1577-2 (PMC7020384; doi:10.1186/s13287-020-1577-2)
Supplement: Supplementary file 6 — Additional file 6: Table S1. Total number of differentially expressed genes (DEGs) [file 13287_2020_1577_MOESM6_ESM.xlsx]

## Sheet: DEGs
Total number of differentially expressed genes (DEGs)
Gene ID	HD FPKM	AA FPKM	log2(AA/HD)	Qvalue(HD-vs-AA)	Pvalue(HD-vs-AA)
100113407	0.246	0.592	1.24702	3.95e-39	1.87e-39
100129792	0.452	0.088	-2.3637	6.2e-30	3.55e-30
100130302	0.01	0.058	2.477	0.000120281	0.00018632
100133301	0.044	0.1	1.1525	0.000340939	0.000549706
100133941	0.238	0.06	-2.03551	8.15e-10	9.13e-10
10024	6.702	2.04	-1.62489	3.08e-140	5.07e-141
100271927	2.432	6.684	1.45567	4.47e-183	5.67e-184
100289187	0.824	1.874	1.14056	2.49e-17	2.05e-17
100289279	2.388	0.332	-2.77623	2.21e-100	4.81e-101
100293534	0.016	0	-4.62335	0.000230408	0.00036604
100506581	4.372	2.056	-1.06565	8.94e-24	6.03e-24
100507050	0.086	0.664	2.9239	1.54e-43	6.7e-44
100507421	0.084	0.552	2.80529	9.47e-127	1.69e-127
100507462	0.182	0.066	-1.45461	3.4e-06	4.7e-06
100526693	4.428	1.916	-1.10983	1.25e-40	5.7e-41
100526740	0.02	0.068	1.73364	1.94e-06	2.64e-06
100526832	0.01	0.07	2.87639	2.62e-08	3.17e-08
100529239	1.478	0.148	-1.51316	4.97e-12	5.01e-12
100529257	0.026	0.13	2.30036	7.48e-06	1.06e-05
100652871	0.058	0	-5.63159	1.85e-07	2.35e-07
1008	0.182	0.424	1.3246	6.82e-14	6.39e-14
100820829	0.02	0.24	3.61124	2.09e-17	1.72e-17
100885850	0.274	0.14	-1.07551	9.14e-05	0.00014021
1009	213.31	96.048	-1.1548	0	0
100996318	0.06	0.022	-1.45846	0.000757551	0.00126253
100996717	19.322	6.104	-1.53863	0	0
100996720	1.78	3.834	1.09262	4.07e-23	2.8e-23
100996721	0.998	2.66	1.4099	1.13e-53	4.16e-54
10100	0.144	0.85	2.52122	2.02e-53	7.46e-54
101059949	0	0.122	4.96169	3.16e-05	4.69e-05
10110	0.038	0.162	2.05313	1.35e-06	1.82e-06
10112	12.844	2.552	-2.36076	0	0
10117	0.006	0.03	2.57396	5.21e-05	7.85e-05
10129	0.288	0.6	1.0737	2.8e-39	1.32e-39
1015	0.008	0.048	2.57396	5.21e-05	7.85e-05
10156	2.552	5.66	1.08526	7.78e-146	1.24e-146
10170	5.7	0.744	-2.86011	1.52e-207	1.7e-208
101927572	0.16	0.012	-3.71144	0.00034232	0.000552043
101927601	6.69	41.232	2.08305	1.18e-176	1.55e-177
101928422	1.172	0.398	-1.58503	1.44e-37	7.05e-38
101929141	0.114	0.284	1.32871	0.000153086	0.000239257
101929599	0.064	0.006	-3.30966	3.26e-05	4.84e-05
101930090	2.416	0.622	-1.98761	4.2e-64	1.34e-64
10221	2.792	6.892	1.2483	2.32e-155	3.46e-156
10225	0.1	0.02	-2.24171	6.57e-08	8.15e-08
10267	1.19	2.47	1.10274	1.27e-13	1.2e-13
10272	28.952	13.572	-1.09852	0	0
102723475	0.044	0	-5.35796	2e-06	2.73e-06
102724101	0.042	0	-5.64501	1.62e-07	2.06e-07
102724378	0.288	0.13	-1.15643	4.77e-05	7.16e-05
102724398	0.012	0.06	2.26202	3.79e-05	5.66e-05
102724428	2.304	6.17	1.44884	3.97e-279	3.28e-280
102724642	0.106	0.24	1.22852	6.8e-06	9.6e-06
102724862	0.112	0.012	-2.95773	2.85e-09	3.28e-09
102724994	0.132	0.036	-1.90701	3.18e-06	4.39e-06
102725035	0.036	0	-4.8858	5.38e-05	8.12e-05
1031	12.346	5.744	-1.16174	1.91e-151	2.91e-152
10326	0.686	1.42	1.52649	3.88e-28	2.33e-28
1033	18.158	5.534	-1.74434	9.48e-186	1.18e-186
10344	8.17	3.748	-1.11811	4.1e-27	2.53e-27
10349	0.238	0.924	1.67939	1.43e-142	2.33e-143
10350	0.934	3.288	1.79953	1.32e-266	1.15e-267
1036	0.728	1.558	1.08661	3.4e-15	3.04e-15
104	16.438	6.722	-1.24601	0	0
10403	4.55	1.904	-1.28054	1.7e-77	4.55e-78
10418	1.876	30.578	3.60856	0	0
10457	10.212	23.858	1.26811	0	0
10460	16.606	5.84	-1.53534	0	0
1047	0.752	1.882	1.35269	2.15e-45	9.02e-46
10481	0.034	0	-4.81836	8.02e-05	0.000122353
10529	0.152	0.034	-2.40332	1.74e-15	1.54e-15
105369199	0.11	0.314	1.75453	5.83e-18	4.71e-18
105369201	0.074	0.148	1.16409	6.49e-05	9.85e-05
105370045	0.112	0	-4.31112	0.000974524	0.00164516
105374378	0.034	0.118	2.10448	0.000170095	0.000267045
105376525	0.208	0.452	1.09209	0.000465292	0.000759343
105376666	0.01	0.062	2.79635	3.18e-09	3.67e-09
105376678	0.114	0.024	-2.25893	0.000651893	0.0010792
105377805	0.03	0.008	-2.33293	0.000387062	0.000626937
105379575	0.074	0.02	-1.86515	3.96e-06	5.49e-06
105379752	0.038	0.086	1.25489	5.26e-07	6.91e-07
10562	0.03	0.148	2.1712	1.78e-08	2.14e-08
10578	0	0.302	5.9432	6.37e-09	7.48e-09
1058	5.506	1.678	-1.79714	3.06e-87	7.45e-88
10580	0.138	1.178	2.99939	1.32e-162	1.88e-163
10586	0.048	1.488	4.94578	1.89e-129	3.33e-130
10610	0.104	0.588	2.43084	3.23e-23	2.21e-23
10615	7.226	2.568	-1.51627	1.51e-279	1.24e-280
10642	0.132	0.444	1.73736	6.35e-49	2.51e-49
10659	0.112	0.528	2.22402	2.59e-74	7.23e-75
10683	0.216	0.09	-1.34442	2.25e-05	3.31e-05
10687	0.826	0.378	-1.17918	1.78e-29	1.04e-29
10699	0.122	0.496	1.75214	1.3e-22	9.05e-23
10715	0.418	0.938	1.21494	2.72e-16	2.33e-16
10742	0.008	0.248	5.21782	4.56e-19	3.55e-19
107983947	0.27	0.73	1.43776	2.96e-08	3.59e-08
107984126	0.586	0.224	-1.38795	3.04e-09	3.51e-09
107984152	0.064	0	-5.67264	1.25e-07	1.57e-07
107984156	0.124	0.266	1.06606	0.000712112	0.00118313
107984449	0.862	2.482	1.55108	8.13e-125	1.47e-125
107984841	0.692	1.454	1.03242	5.95e-06	8.37e-06
107984862	0.052	0.234	2.25434	8.66e-17	7.27e-17
107985021	0.042	0.016	-1.50577	5.2e-06	7.29e-06
107985184	0.008	0.062	2.68944	1.76e-05	2.56e-05
107985410	0.258	0.104	-1.33293	2.79e-14	2.57e-14
107985433	0.098	0.284	1.4915	3.84e-05	5.72e-05
107985728	1.638	0.8	-1.05991	7.49e-36	3.78e-36
107986351	0.172	0.04	-2.20314	7.06e-09	8.31e-09
107986352	0.182	0.09	-1.04332	2.87e-05	4.25e-05
107986711	0.102	0.008	-3.59596	0.00062733	0.00103672
107987001	1.378	0.64	-1.13299	1.81e-18	1.44e-18
107987433	0.13	0.044	-1.61295	1.94e-06	2.64e-06
107987464	0.052	0.116	1.15403	0.000977421	0.00165037
1082	0.132	0.01	-3.68646	0.000111089	0.000171491
10870	0.79	0.426	-1.0877	0.000788733	0.00131666
10875	0.388	1.764	2.1444	1.97e-119	3.67e-120
10891	0.158	0.524	1.35781	1.78e-37	8.68e-38
10894	0.014	0.078	2.42196	3.5e-05	5.2e-05
10940	4.408	2.116	-1.04468	6.13e-105	1.29e-105
10942	0.422	0.196	-1.20365	8.11e-05	0.00012386
10991	0.068	0.172	1.26202	0.000102586	0.000157953
11001	0.014	0.11	3.11828	1.16e-07	1.46e-07
11004	10.448	3.312	-1.67431	0	0
11009	0.058	2	5.03164	5.85e-111	1.16e-111
11033	0.104	0.264	1.30159	5.85e-06	8.23e-06
11036	0.33	0.062	-2.45545	3.15e-11	3.29e-11
11045	0.054	0.254	2.24534	7.95e-07	1.05e-06
11063	0.058	0.178	1.68944	3.48e-09	4.03e-09
11065	40.692	14.076	-1.56365	0	0
11067	11.102	36.27	1.70605	0	0
11075	29.85	9.418	-1.71671	0	0
11113	3.798	1.314	-1.53248	0	0
11130	14.764	5.88	-1.34122	1.06e-202	1.23e-203
11144	0.378	0.146	-1.52679	3.18e-09	3.67e-09
1116	56.61	189.428	1.74977	0	0
11166	0.112	0.016	-2.72721	1.25e-08	1.49e-08
11173	4.244	8.928	1.06524	2.23e-280	1.83e-281
11213	0.492	1.076	1.10674	6.42e-57	2.24e-57
11228	7.928	17.954	1.16248	0	0
112399	0.056	0.162	1.57396	4.04e-06	5.61e-06
11247	7.334	54.912	2.90395	0	0
11259	2.69	7.334	1.47106	1.81e-232	1.82e-233
11262	0.038	0.092	1.71918	0.000357828	0.0005778
11279	0.148	0.36	1.35792	5.3e-25	3.46e-25
1129	0.102	0.972	3.12193	2e-120	3.72e-121
113	12.904	6.15	-1.05082	0	0
113130	7.35	2.866	-1.38204	3.82e-166	5.34e-167
11339	2.884	0.9	-1.69769	5.35e-41	2.43e-41
1134	0.03	0.156	2.44843	1.59e-07	2.01e-07
1138	0.32	0.122	-1.47043	6.68e-10	7.45e-10
114	0.004	0.072	4.23693	7.78e-10	8.71e-10
114299	0.298	0.706	1.22892	9.95e-51	3.83e-51
1145	0.56	1.19	1.06366	1.32e-18	1.04e-18
114794	0.504	1.346	1.45235	1.81e-111	3.58e-112
114795	1.244	4.38	1.84982	0	0
114800	0.302	0.136	-1.1699	1.85e-09	2.11e-09
114827	0.146	0.046	-1.59596	2.59e-05	3.82e-05
1149	0.022	0.134	2.65196	0.000223665	0.000354968
114990	1.446	0.542	-1.39176	7.64e-38	3.7e-38
115207	77.92	36.198	-1.12243	0	0
1158	0.14	0.324	1.19711	6.46e-05	9.8e-05
116039	0.286	1.062	1.90019	3.94e-26	2.5e-26
116071	0.308	0.09	-1.73683	4.14e-09	4.81e-09
116093	0.274	0.734	1.34854	1e-09	1.13e-09
116159	0.022	0.09	1.989	9.12e-06	1.3e-05
1163	50.458	23.434	-1.13044	1.5e-237	1.46e-238
116372	25.492	4.452	-2.51234	0	0
1164	47.864	21.832	-1.15848	6.33e-168	8.78e-169
116441	0.254	0.116	-1.18879	1.99e-08	2.39e-08
116442	0.11	0.046	-1.33293	7.65e-05	0.00011661
116966	0.034	0.112	1.56016	2.49e-09	2.86e-09
117144	0.15	0.024	-2.79236	3.33e-10	3.65e-10
117248	8.05	21.32	1.37764	0	0
119	0.55	0.018	-4.45966	3.86e-108	7.89e-109
1193	0.078	0.264	1.77487	1.6e-10	1.73e-10
119548	0.022	0.164	3.01875	8.02e-10	8.97e-10
119587	0.234	0.088	-1.27689	3.38e-07	4.4e-07
120114	0.084	0.172	1.01999	3.26e-19	2.53e-19
121256	0.004	0.11	4.52816	2.69e-22	1.9e-22
121512	0.134	0.59	2.14801	2.68e-78	7.11e-79
122011	0	0.034	4.44843	0.000513533	0.000840966
122046	0.008	0.08	3.68944	0.00036837	0.000595475
122481	0.006	0.074	3.40404	1.4e-07	1.77e-07
122622	1.962	3.974	1.02135	1.17e-37	5.71e-38
1230	0.072	0.22	1.59166	7.03e-08	8.73e-08
123036	0.004	0.028	2.72596	0.000129031	0.000200394
1236	1.436	4.096	1.4298	2.62e-296	2.08e-297
1240	1.026	7.534	2.84443	0	0
124220	0.992	0.28	-1.83952	2.54e-11	2.64e-11
124590	0	0.052	5.68944	9.5e-08	1.19e-07
124872	0.188	0.732	2.06937	1.03e-23	6.98e-24
125113	0.096	0.242	1.29833	8.41e-05	0.000128612
125875	0.526	0.212	-1.15118	1.11e-06	1.49e-06
1261	0.078	0.178	1.17342	2.06e-06	2.81e-06
126326	0.07	0.26	1.90046	5.05e-17	4.2e-17
126353	0.06	0.01	-2.65486	2.63e-05	3.87e-05
126393	49.486	200.362	2.02215	0	0
126433	1.062	2.398	1.17144	3e-40	1.39e-40
126969	0.216	0.622	1.5426	7.26e-15	6.57e-15
1271	0.13	0.302	1.29385	2.59e-06	3.55e-06
1272	0.036	0.086	1.33477	3.49e-05	5.19e-05
127255	0.274	0.094	-1.5612	0.000116464	0.000180108
127435	0.164	2.066	3.64661	2.32e-176	3.07e-177
128209	0.982	0.408	-1.26576	1.01e-31	5.58e-32
128239	5.39	1.742	-1.65226	0	0
128434	1.38	3	1.15547	1.97e-40	9.06e-41
128497	0.108	0.412	1.87652	3.68e-05	5.49e-05
1285	0.04	0.274	3.24912	2.01e-54	7.35e-55
1286	0.316	1.426	2.14083	4.66e-217	4.91e-218
129804	10.724	26.572	1.38948	0	0
1299	0.066	0.204	1.79635	2.51e-07	3.23e-07
1301	6.84	14.026	1.05548	0	0
130340	0.906	0.36	-1.30877	1.12e-30	6.31e-31
130399	0.118	0.258	1.10968	8.59e-16	7.51e-16
130540	0.058	0.174	1.65196	0.000118142	0.000182874
1306	0.188	3.94	4.34096	0	0
130733	0.91	1.982	1.10392	2.74e-20	2.06e-20
1310	0.018	0.07	2.43378	1.17e-14	1.07e-14
131034	0.024	0.196	3.05313	3.83e-17	3.17e-17
1311	2.534	38.952	3.89634	0	0
131873	0.002	0.014	3.07646	0.0001727	0.000271469
1326	0.394	0.838	1.03382	3.59e-18	2.88e-18
132851	0.206	0.486	1.1482	0.000106704	0.000164464
133522	0.07	0.15	1.15275	1.82e-12	1.8e-12
134111	0.138	0.066	-1.12251	4.57e-07	5.99e-07
134265	0.34	0.572	1.04815	1.89e-20	1.41e-20
134526	0.116	1.034	2.85545	1.1e-48	4.36e-49
1356	0.644	3.036	2.214	6.95e-226	7.13e-227
136227	0.014	0.072	2.26202	3.79e-05	5.66e-05
136242	0	0.014	4.68944	0.000155122	0.000242589
1363	2.594	11.212	2.06962	0	0
1364	0.952	0.298	-1.70699	3.47e-22	2.45e-22
1366	0.088	0.476	2.29643	6.41e-14	6e-14
136895	0.702	0.296	-1.37175	1.98e-22	1.39e-22
1373	2.442	1.114	-1.09198	3.2e-82	8.21e-83
137970	0.002	0.03	3.61349	7.64e-09	8.99e-09
138162	5.072	2.18	-1.24205	4.38e-25	2.85e-25
1392	0.006	0.08	3.989	6.09e-05	9.22e-05
1393	0.044	0.918	4.33692	2.71e-50	1.05e-50
140578	0.046	0.552	3.85841	3.27e-40	1.51e-40
140683	0.008	0.1	3.68944	0.00036837	0.000595475
140686	2.254	0.39	-2.31533	3.55e-22	2.51e-22
140738	1.338	0.53	-1.34007	1.22e-19	9.37e-20
140876	0.362	2.138	2.65488	5.54e-170	7.59e-171
1428	0	0.046	4.31093	0.000937522	0.00158013
143379	0.046	0.212	2.40404	8.12e-06	1.15e-05
143686	4.7	1.92	-1.29223	0	0
1437	0.05	1.672	5.05078	4.53e-40	2.1e-40
144100	0.022	0.068	1.56495	2.07e-05	3.03e-05
144195	0.21	0.662	1.49966	8.87e-21	6.55e-21
145264	0.112	0.02	-2.47043	0.000134002	0.000208438
145501	0.216	2.338	3.41004	4.58e-180	5.91e-181
145581	0.198	0.036	-2.38226	3.66e-17	3.03e-17
145781	0.032	0.104	1.70346	2.32e-08	2.81e-08
146	0.128	0.26	1.03432	2.12e-05	3.1e-05
146433	0.052	1.234	4.65196	1.01e-69	2.94e-70
146439	0.204	0.478	1.21887	3.43e-08	4.19e-08
1466	10.496	22.292	1.07333	1.64e-110	3.27e-111
146760	0.222	0.628	1.45422	2.22e-22	1.56e-22
1468	6.532	3.044	-1.11213	1.47e-81	3.78e-82
1469	2.658	17.174	2.64053	6.47e-233	6.49e-234
146909	2.96	1.08	-1.48525	2.38e-127	4.24e-128
146956	2.526	0.988	-1.35654	1.44e-49	5.65e-50
1470	3.842	70.894	4.14852	0	0
147015	1.566	4.596	1.53795	4.39e-89	1.05e-89
1472	0	0.254	5.4504	8.54e-07	1.13e-06
147495	0.156	0.806	2.29089	6.93e-37	3.42e-37
147700	0.02	0.3	3.83189	2.18e-16	1.86e-16
147841	5.22	1.81	-1.51565	1.36e-99	2.97e-100
147906	1.094	2.352	1.08671	1.47e-39	6.88e-40
148113	0.274	0.084	-1.73614	1.09e-15	9.59e-16
148170	7.314	14.964	1.01281	1.18e-64	3.72e-65
148229	1.378	0.67	-1.136	2.3e-33	1.23e-33
149954	0.01	0.182	4.13196	6.59e-13	6.41e-13
150	0.31	0.862	1.43448	9.39e-32	5.16e-32
150094	0.226	1.298	2.52014	1.02e-122	1.87e-123
150159	0.072	0.192	1.40404	0.000123033	0.000190762
150379	0.008	0.05	2.989	0.000306955	0.000493281
150771	0.14	0.718	2.2951	3.07e-35	1.57e-35
151230	0.194	0.06	-1.71449	3.06e-11	3.19e-11
1513	6.462	22.818	1.80698	0	0
151473	0.186	0.462	1.35305	3.2e-18	2.56e-18
151648	1.576	0.718	-1.18089	1.02e-29	5.86e-30
151742	0.064	0.15	1.05804	2.67e-10	2.91e-10
1520	0.534	1.81	1.76466	2.22e-94	5.07e-95
152273	0	0.018	4.989	2.65e-05	3.92e-05
1525	0.094	0.264	1.40227	6.04e-12	6.1e-12
152816	1.912	0.776	-1.33177	3.7e-30	2.11e-30
153090	1.81	4.168	1.1866	2.26e-181	2.89e-182
154865	0.038	0.116	1.48085	0.000110253	0.000170095
1549	0.034	0.118	1.77749	2.1e-08	2.53e-08
155185	0.16	0.544	1.92714	1.54e-53	5.67e-54
1558	0.016	0.082	2.38132	0.000257042	0.000410173
157310	0.12	0.584	2.10188	4.29e-10	4.74e-10
158763	0.038	0.006	-2.81836	0.000884667	0.00148506
158866	0.004	0.098	4.58119	2.24e-12	2.22e-12
1602	0.008	0.048	3.10448	4.4e-06	6.13e-06
161253	0.088	0.2	1.41963	1.32e-05	1.9e-05
161291	0.074	0.27	1.87134	8.25e-18	6.7e-18
161835	2.294	5.11	1.13723	2.79e-274	2.36e-275
163071	0.072	0.182	1.26334	0.000171838	0.000270004
163404	0.006	0.082	3.44843	7.81e-08	9.75e-08
163933	0.124	0.558	2.13077	1.51e-24	1e-24
164045	0.002	0.024	3.79635	0.000201874	0.000319149
165	23.58	83.292	1.81477	0	0
165140	0.016	0.086	2.38132	0.000257042	0.000410173
1674	0.126	0.452	1.84315	8.04e-15	7.29e-15
1675	0.456	2.126	2.17542	1.55e-36	7.71e-37
167681	0.702	1.686	1.22639	2.82e-31	1.57e-31
1690	0.11	0.052	-1.35204	0.000724072	0.00120393
169044	3.516	9.856	1.57564	0	0
169611	0.588	2.406	2.01082	1.7e-224	1.75e-225
170689	0.994	2.746	1.46739	7.03e-142	1.15e-142
170690	0.138	0.402	1.52864	7.9e-22	5.66e-22
1746	2.886	1.246	-1.22292	1.71e-48	6.78e-49
1749	5.252	1.892	-1.52273	6.03e-69	1.79e-69
1756	7	3.126	-1.13281	9.68e-209	1.08e-209
176	0.048	0.184	1.88301	4.64e-23	3.21e-23
1767	0.048	0.108	1.33833	1.45e-12	1.43e-12
18	2.774	1.102	-1.3375	3.4e-113	6.61e-114
1803	9.95	43.834	2.17848	0	0
1813	0.198	0.084	-1.24663	1.72e-05	2.51e-05
182	7.3	2.882	-1.35611	0	0
1824	0.008	0.196	4.7651	1.22e-32	6.62e-33
1829	0.046	0.398	3.0092	1.01e-55	3.64e-56
1840	0.008	0.054	2.63286	3.03e-05	4.49e-05
1842	2.318	5.794	1.28619	4.41e-143	7.14e-144
1880	0.048	0.36	2.84698	2.43e-15	2.16e-15
1893	34.292	74.34	1.11456	0	0
1896	0.048	0.018	-1.72149	0.000108464	0.000167264
1910	0.082	0.278	1.837	1.05e-16	8.83e-17
1949	0.594	0.268	-1.18093	8.95e-15	8.13e-15
1953	13.676	5.112	-1.29864	0	0
1959	1.318	8.462	2.65732	0	0
196410	1.04	0.372	-1.49241	1.26e-16	1.07e-16
196500	4.798	13.564	1.48344	0	0
1969	26.856	12.57	-1.08765	0	0
196951	4.048	8.27	1.07413	1.12e-148	1.73e-149
196993	0.156	0.538	1.88456	5.42e-57	1.89e-57
197021	2.01	0.942	-1.14071	7.72e-31	4.33e-31
197135	0.09	0.188	1.15892	0.000403203	0.000654056
199800	0.162	0.052	-1.6587	1.92e-05	2.8e-05
2	0.176	2.714	3.8926	0	0
200150	0.558	1.34	1.21211	3.07e-35	1.57e-35
200162	0.048	0.094	1.15892	2.04e-05	2.99e-05
2006	8.758	52.312	2.53562	0	0
201191	0.32	0.904	1.50467	9.32e-31	5.25e-31
201254	26.438	11.754	-1.18874	4.52e-139	7.5e-140
201255	3.606	1.772	-1.04066	5.53e-56	1.98e-56
201501	0.006	0.078	3.95863	2.21e-11	2.29e-11
202333	0.036	0.12	1.71081	3e-20	2.25e-20
203328	0.55	0.102	-2.6955	3.92e-15	3.51e-15
203447	0.064	0.14	1.06396	4.32e-08	5.3e-08
203859	0.01	0.154	4.27968	3.15e-31	1.75e-31
2042	1.238	0.548	-1.15764	3.12e-49	1.23e-49
2045	0	0.02	4.44843	0.000513533	0.000840966
204962	0.03	0.084	1.4135	7.29e-05	0.000110934
2051	0.094	0.044	-1.14806	0.000534017	0.000876231
2053	0.698	0.302	-1.21263	3.81e-12	3.82e-12
206338	0.042	0.098	1.25648	4.48e-05	6.72e-05
2065	0.018	0.138	2.52505	1.22e-05	1.75e-05
2066	0	0.006	4.31093	0.000937522	0.00158013
2069	3.63	24.162	2.75364	0	0
2146	3.402	1.636	-1.07421	5.23e-55	1.9e-55
2149	4.448	18.944	2.09272	0	0
2152	1.394	22.55	4.06642	0	0
2161	0.254	0.108	-1.22601	5.74e-05	8.68e-05
218	0.69	1.842	1.36817	4.16e-28	2.5e-28
219537	0.008	0.064	2.79635	0.000958621	0.00161724
219738	0.4	0.106	-2.011	1.45e-07	1.83e-07
219844	5.976	2.474	-1.26907	1.43e-64	4.5e-65
220001	1.26	3.638	1.52108	3.29e-133	5.65e-134
220134	2.756	1.174	-1.24727	5.63e-61	1.86e-61
2203	0.018	0.102	2.57396	0.000386804	0.000626457
220382	0	0.044	4.44843	0.000513533	0.000840966
2210	0.054	0	-4.55202	0.00032873	0.000529544
221091	0.348	1.014	1.52552	1.97e-27	1.21e-27
221150	3.59	1.326	-1.46171	1.4e-98	3.1e-99
221303	0.052	0.188	1.8255	0.000685448	0.00113684
221395	0.538	0.098	-2.59925	1.2e-64	3.78e-65
221400	0.054	0.148	1.48943	1.19e-09	1.34e-09
221692	0.042	0.102	1.19957	1.24e-05	1.79e-05
222183	0.138	0.292	1.03824	1.75e-07	2.23e-07
222223	0.094	0.208	1.16692	3.21e-10	3.52e-10
222256	0.038	0.09	1.27851	1.9e-06	2.59e-06
222537	0.016	0.07	2.08853	6.43e-05	9.75e-05
222553	0	0.018	4.65234	0.000188565	0.000297348
223117	0.012	0.034	1.62127	0.000521642	0.000855086
2239	2.592	1.188	-1.14956	5.67e-65	1.78e-65
2247	51.344	110.038	1.12526	0	0
2255	0.022	1.344	7.01967	1.79e-236	1.76e-237
2256	5.394	12.466	1.18808	7.09e-234	7.09e-235
2263	1.08	0.202	-2.51277	1.99e-92	4.59e-93
2277	0.012	0.06	2.4915	0.00066473	0.00110098
22797	0.036	0.082	1.20532	1.46e-05	2.11e-05
22829	1.242	3.604	1.56732	4.91e-213	5.29e-214
22837	0.648	1.356	1.08558	1.01e-80	2.62e-81
22875	0.496	1.75	1.81136	4.67e-107	9.65e-108
22885	2.292	5.728	1.34907	3.01e-201	3.51e-202
22891	1.138	2.326	1.04954	9.26e-57	3.25e-57
2290	0.206	0.052	-1.9652	3.42e-11	3.58e-11
22917	0.388	1.21	1.60118	4.82e-18	3.88e-18
22941	0.074	0.338	2.144	3.13e-56	1.11e-56
22974	24.348	8.34	-1.55019	0	0
22996	0.074	0.208	1.80843	4.19e-07	5.47e-07
22998	17.986	2.418	-2.89962	0	0
23025	0.01	0.04	2.06992	1.23e-07	1.55e-07
23026	0.026	0.058	1.17803	0.000244226	0.000388896
23037	0.014	0.038	1.37233	2.8e-05	4.14e-05
2305	16.03	5.7	-1.523	0	0
23089	1.55	0.4	-2.00329	5.22e-158	7.61e-159
23098	2.236	0.988	-1.19796	1.29e-117	2.44e-118
23105	0.034	0.002	-3.9652	4.03e-08	4.94e-08
23136	1.104	3.59	1.7742	2.68e-184	3.38e-185
23138	0.002	0.022	3.57396	0.00067163	0.00111295
23150	0.056	0.254	2.2714	1.26e-23	8.55e-24
23166	0.018	0.15	3.52696	2.16e-30	1.22e-30
2321	0.054	0.106	1.01219	0.000849527	0.0014232
23237	0.018	0.106	2.41526	2.66e-07	3.43e-07
23284	0.006	0.028	2.57396	7.14e-06	1.01e-05
23286	0.958	0.366	-1.41778	9.33e-43	4.09e-43
23302	0.002	0.026	3.38132	1.69e-05	2.45e-05
23359	0.022	0.068	1.54154	8.4e-05	0.000128354
23397	3.916	1.614	-1.32058	2.55e-102	5.45e-103
23416	0.026	0.27	3.33295	1.16e-25	7.44e-26
2346	0	0.106	6.11828	7.69e-10	8.6e-10
23461	0.232	0.48	1.0493	5.37e-25	3.51e-25
23462	0.21	0.076	-1.57394	1.55e-06	2.1e-06
23467	2.042	4.79	1.27514	2.92e-226	2.99e-227
23475	5.588	17.302	1.63089	0	0
23493	0.084	0.602	2.88029	3.64e-38	1.75e-38
23498	0.086	0.432	2.26463	7.31e-13	7.12e-13
23508	0.006	0.03	2.1265	0.000452355	0.000737066
2352	0.192	3.24	4.13196	2.41e-91	5.63e-92
2353	5.554	75.862	3.74099	0	0
23532	0.034	0	-4.33293	0.000889832	0.00149488
23533	0.038	0.114	1.63809	4.14e-07	5.4e-07
23539	0.116	0.328	1.4915	1.61e-07	2.05e-07
2354	1.192	36.482	4.90936	0	0
23542	0.114	0.048	-1.11792	0.000437898	0.000712733
23554	0.122	0.338	1.52378	1.03e-09	1.16e-09
23555	0.558	1.732	1.57403	7.36e-32	4.04e-32
23562	0.514	2.478	2.1238	2.02e-49	7.93e-50
23594	7.35	3.452	-1.10753	8.81e-73	2.49e-73
23619	0.02	0.1	2.30336	4.45e-16	3.84e-16
23624	0	0.08	4.989	2.65e-05	3.92e-05
23705	0.232	1.028	2.06412	1.06e-67	3.2e-68
23743	2.7	7.834	1.60178	1.93e-248	1.8e-249
23764	13.696	29.718	1.11759	0	0
23769	0.184	0.066	-1.62619	4.83e-09	5.63e-09
24137	4	1.432	-1.505	4.82e-182	6.16e-183
245972	0.066	0.15	1.26911	0.000234701	0.000373087
247	0.018	0.434	4.75276	1.79e-38	8.6e-39
2487	2.286	0.97	-1.24489	4.36e-48	1.74e-48
249	8.498	21.976	1.39795	0	0
2491	1.794	0.828	-1.13125	9.39e-59	3.2e-59
2533	0.032	0.092	1.50685	4.72e-06	6.6e-06
253559	0.002	0.05	5.03339	7.36e-17	6.16e-17
253935	0.624	2.206	1.80051	2.73e-64	8.65e-65
254187	0.03	0.128	1.86347	9.74e-05	0.000149676
255027	0.194	0.46	1.24996	5.5e-09	6.43e-09
255043	0.506	0.238	-1.12482	1.32e-06	1.78e-06
255231	0.404	0.094	-2.18934	6.99e-22	5e-22
2556	0.104	0.012	-3.06989	3.46e-10	3.8e-10
2558	0.01	0.05	2.51256	8.92e-05	0.00013676
255877	0.012	0.046	1.9276	0.000723597	0.00120303
2562	0.114	0.022	-2.41539	1.39e-13	1.32e-13
256691	0.664	1.552	1.28985	8.12e-42	3.63e-42
256933	0.13	0.416	1.65524	0.000170342	0.000267488
25789	5.216	17.284	1.70688	0	0
25791	0.346	0.046	-3.16943	1.39e-23	9.43e-24
25797	10.098	25.7	1.35809	0	0
25817	1.676	0.424	-1.98043	2.58e-64	8.2e-65
25830	0.278	0.118	-1.29858	2.55e-06	3.5e-06
25849	0.136	0.302	1.10003	5.96e-11	6.31e-11
25884	0.076	0.172	1.3278	0.00043894	0.0007145
25886	5.624	2.372	-1.23799	1.03e-83	2.59e-84
25903	3.194	6.64	1.02503	1.9e-136	3.21e-137
259173	0.618	1.214	1.11305	9.63e-29	5.68e-29
259236	0.014	0.07	2.31093	0.000433624	0.000705497
25925	0.43	1.636	1.88136	2.45e-110	4.9e-111
259290	0.024	0.156	2.72596	0.000129031	0.000200394
25992	6.194	16.234	1.38198	0	0
26033	0.03	0.058	1.66707	0.000340275	0.00054858
26047	0.226	0.11	-1.12111	1.2e-15	1.06e-15
26050	0	0.026	4.989	2.65e-05	3.92e-05
26157	0.12	0.262	1.07306	0.000896903	0.00150792
26166	0.018	0.088	2.5392	2.35e-07	3.02e-07
2624	0.84	0.166	-2.34358	1.15e-53	4.22e-54
26266	0.38	0.178	-1.22891	9.89e-13	9.69e-13
26287	0.176	0.372	1.04789	0.000137278	0.000213666
26298	0.052	0.316	2.64435	3.03e-38	1.46e-38
26301	1.042	0.516	-1.00591	2.94e-12	2.94e-12
2650	9.456	3.636	-1.39614	0	0
26507	0.04	0.1	1.28598	2.21e-06	3.03e-06
26508	0.126	2.494	4.24511	2.26e-305	1.74e-306
26525	0	0.04	4.89589	4.76e-05	7.15e-05
2657	0.168	0.336	1.03786	3.04e-06	4.19e-06
26576	0.238	0.702	1.58146	3.54e-16	3.04e-16
26585	144.942	521.516	1.85314	0	0
26648	0.384	0.162	-1.26254	0.000267331	0.000427452
2669	6.462	13.264	1.03047	1.16e-152	1.75e-153
267004	2.48	1.016	-1.27239	1.21e-43	5.25e-44
2675	0.19	0.002	-6.48673	2.25e-22	1.59e-22
2676	0.012	0.092	2.989	1.37e-05	1.98e-05
2696	0.366	0.156	-1.15643	1.63e-08	1.96e-08
26999	0.728	1.85	1.45055	6.04e-103	1.28e-103
2700	0.012	0.046	2.07646	2.43e-05	3.58e-05
27035	0.07	0.01	-2.81836	6.56e-05	9.95e-05
2706	0.036	0.104	1.61703	0.000305888	0.000491468
27063	17.44	34.52	1.00051	0	0
27122	67.356	183.772	1.44584	0	0
27129	2.534	16.954	2.7161	0	0
27132	2.646	5.602	1.19557	5.22e-92	1.21e-92
27143	0.072	0.022	-1.80241	9.75e-06	1.39e-05
27145	0.15	0.294	1.107	5.85e-10	6.5e-10
27147	0.19	0.718	1.90396	3.32e-38	1.6e-38
27177	0.008	0.084	3.57396	0.00067163	0.00111295
272	4.218	8.824	1.08083	3.58e-234	3.56e-235
27253	0.002	0.02	2.86347	4.23e-05	6.33e-05
27254	0.228	0.52	1.17487	2.32e-10	2.53e-10
27284	0.068	0.006	-3.59596	0.00062733	0.00103672
27289	0.154	0.038	-2.14028	1.23e-05	1.78e-05
27299	0.004	0.176	5.84698	2.92e-15	2.6e-15
2731	0.352	0.138	-1.3714	2.6e-13	2.49e-13
27344	0.414	1.81	2.09275	1.21e-28	7.13e-29
2747	0.062	0.17	1.3598	8.52e-05	0.000130355
2775	0.04	0.08	1.26584	5.25e-05	7.91e-05
2781	0.384	0.14	-1.49929	8.06e-16	7.04e-16
2793	0.096	0.39	2.01875	8.3e-07	1.1e-06
2824	0.228	2.092	3.19711	2.27e-236	2.24e-237
2825	27.146	12.474	-1.11066	0	0
282996	0.002	0.046	4.54359	4.07e-12	4.09e-12
28316	0.03	0.11	2.01285	4.69e-08	5.76e-08
283248	0.228	0.612	1.37964	7.3e-15	6.6e-15
283298	0.098	0.834	3.03659	2.81e-58	9.64e-59
283417	0.136	0.286	1.1751	3.64e-09	4.21e-09
283518	0	0.054	4.51005	0.000384701	0.00062268
283643	2.548	1.188	-1.14451	2.88e-28	1.72e-28
283659	0.134	0.206	1.14604	6.6e-12	6.69e-12
283987	0.036	0.238	2.60043	2.26e-17	1.86e-17
284040	1.12	0.298	-1.97063	9.53e-42	4.27e-42
284266	1.7	4.222	1.31426	6.12e-51	2.35e-51
284312	0.2	0.06	-1.32416	2.09e-06	2.86e-06
284403	2.734	1.072	-1.32855	2.83e-78	7.51e-79
284422	0	0.282	5.989	3.75e-09	4.34e-09
284451	0.22	0.83	2.01285	7.54e-21	5.56e-21
284467	0.186	1.23	2.7455	2.31e-35	1.18e-35
2846	0.016	0.152	3.51256	3.91e-19	3.04e-19
284612	0.05	0.164	1.87483	8.86e-10	9.95e-10
2847	0.59	1.448	1.25749	5.28e-27	3.27e-27
285	0.358	1.356	1.86396	1.76e-93	4.02e-94
285513	0.02	0.084	2.1836	3.46e-19	2.69e-19
286046	0.096	0.046	-1.18093	0.0009051	0.00152301
286077	2.094	0.802	-1.39783	4.39e-111	8.69e-112
286133	0.092	0.032	-1.59596	8.81e-06	1.26e-05
286151	0.286	0.116	-1.21745	9.08e-08	1.14e-07
286223	0.034	0.106	1.59378	3.16e-07	4.1e-07
288	2.04	4.186	1.03943	6.1e-185	7.64e-186
2890	0.13	0.478	1.87838	8.05e-39	3.85e-39
2894	0.004	0.09	4.38132	7.5e-11	7.97e-11
28954	0.018	0.1	2.44843	0.000151898	0.000237352
2900	0.038	0.134	1.88516	4.22e-08	5.18e-08
2903	0.02	0.048	1.21641	1.72e-06	2.33e-06
29127	15.788	6.542	-1.27852	0	0
29128	7.638	3.858	-1.01033	2.45e-164	3.45e-165
2915	0	0.012	4.68944	0.000155122	0.000242589
2919	133.51	329.55	1.28267	0	0
2920	9.812	58.834	2.55094	0	0
2949	1.802	11.174	2.64388	1.65e-268	1.41e-269
2978	0.094	1.576	3.97693	6.94e-51	2.67e-51
29785	0.478	0.194	-1.33293	6.21e-12	6.28e-12
29887	0.114	0.72	2.77999	6.5e-42	2.9e-42
29893	4.31	2.116	-1.04955	2.7e-35	1.38e-35
29906	0.08	0.378	2.26401	2.2e-16	1.88e-16
29941	0.54	0.154	-1.82916	1.45e-26	9.11e-27
29942	0.048	0.268	2.53332	2.23e-11	2.32e-11
29958	0.312	0.81	1.31594	1.53e-34	7.96e-35
29968	31.29	15.524	-1.0156	0	0
29995	9.574	36.51	1.8494	0	0
30061	1.668	3.464	1.01504	1.3e-62	4.21e-63
3014	35.416	16.834	-1.09513	0	0
3015	172.566	79.3	-1.14008	0	0
3034	0.024	0.056	1.62643	0.000888716	0.00149258
3040	0.064	0.502	3.05341	5.6e-08	6.92e-08
3053	1.646	0.476	-1.74414	2.72e-45	1.14e-45
3081	0.61	1.366	1.20532	2.19e-17	1.8e-17
30812	0.002	0.034	3.79635	0.000201874	0.000319149
3117	0.42	1.03	1.24494	2.69e-12	2.68e-12
3125	1.988	0.88	-1.13939	2.51e-15	2.24e-15
3126	1.244	15.042	3.46369	0	0
3131	0.026	0.094	1.7756	9.04e-08	1.13e-07
3135	0.422	0.928	1.41679	1.83e-11	1.89e-11
3148	24.798	12.064	-1.06128	1.38e-207	1.54e-208
3149	6.168	2.72	-1.2012	9.81e-157	1.45e-157
3151	137.114	66.766	-1.05598	0	0
3161	4.624	1.77	-1.41315	5.36e-130	9.4e-131
3164	3.87	26.196	2.96089	0	0
317761	0.056	0.22	1.86942	2.3e-09	2.63e-09
320	0.498	1.136	1.20159	2.87e-55	1.04e-55
3209	0.118	0.286	1.30387	2.15e-07	2.76e-07
3218	0.128	0.27	1.13916	5.98e-05	9.05e-05
3274	0	0.024	4.79635	8.59e-05	0.000131398
327657	2.712	13.584	2.3431	0	0
3280	3.336	16.742	2.29225	0	0
3294	0.01	0.134	3.63286	1.62e-06	2.19e-06
330	0.226	0.836	1.97809	4.71e-69	1.39e-69
3306	1.678	3.546	1.05581	1.28e-56	4.52e-57
3316	2.074	4.866	1.20953	2.13e-27	1.3e-27
332	16.7	4.86	-1.8045	0	0
333926	0.648	1.816	1.47775	3.21e-31	1.79e-31
3355	0.05	0.14	1.52149	2.08e-07	2.66e-07
3362	0.014	0.07	2.26911	8.79e-06	1.25e-05
3363	12.056	5.968	-1.02769	7.34e-217	7.75e-218
3381	3.354	0.614	-2.43204	6.85e-98	1.52e-98
3383	4.838	29.722	2.6197	0	0
338596	0.096	0.026	-1.49643	1.52e-05	2.21e-05
3386	0.062	0.28	2.17342	1.95e-07	2.49e-07
338773	2.374	13.728	2.49358	0	0
338785	0.1	0.314	1.65458	4.8e-09	5.6e-09
339456	0.11	0.016	-2.81836	0.000884667	0.00148506
3397	75.842	24.226	-1.65092	0	0
3399	7.808	3.816	-1.03222	1.98e-51	7.58e-52
339965	0.068	0.368	2.51904	9.81e-48	3.94e-48
340075	9.614	4.826	-1.02099	6.07e-168	8.4e-169
340348	0.388	0.124	-1.7019	3.55e-11	3.71e-11
340351	0.042	0.084	1.13196	0.000560556	0.000921943
340719	0.164	0.486	1.5373	2.82e-21	2.05e-21
341405	0	0.088	5.57396	2.85e-07	3.68e-07
3417	31.426	15.416	-1.02887	0	0
342667	0.528	1.842	1.84916	1.08e-79	2.84e-80
342865	0.024	0.15	2.53332	1.68e-06	2.28e-06
3429	5.292	24.386	2.18965	3.27e-206	3.72e-207
342977	0.172	0.47	1.57396	1.42e-06	1.92e-06
3433	0.742	1.592	1.07902	5.6e-34	2.94e-34
344901	0.012	0.072	2.21139	6.29e-05	9.53e-05
346389	0.022	0.074	1.64382	1.49e-09	1.7e-09
347731	0.064	0.03	-1.1485	0.000376144	0.000608406
347732	0.1	0.006	-4.18093	1.67e-05	2.43e-05
348	3.346	20.394	2.56957	0	0
348378	0.028	0.272	3.10448	4.4e-06	6.13e-06
348487	0.732	1.58	1.09924	2.03e-17	1.67e-17
348938	0.004	0.084	4.2744	4.33e-10	4.78e-10
349136	4.556	2.118	-1.1143	1.48e-52	5.56e-53
353139	0.118	1.018	3.11828	1.11e-13	1.05e-13
353500	0.148	0.378	1.36221	1.61e-17	1.32e-17
3552	0.662	2.49	1.95658	4.1e-108	8.38e-109
3553	56.782	134.274	1.26723	0	0
3557	0.044	0.214	2.25749	4.42e-08	5.42e-08
3560	0.116	0.036	-1.73347	2.36e-07	3.04e-07
3576	308.314	657.69	1.09925	0	0
358	0.208	1.17	2.57396	2.34e-63	7.49e-64
3598	1.734	20.928	3.64653	0	0
3603	0.678	1.616	1.13344	1.55e-63	4.97e-64
3627	0.03	0.198	2.62127	4.18e-06	5.81e-06
3635	0.064	0.016	-2.04342	1.7e-06	2.31e-06
3640	0	0.216	5.44843	8.68e-07	1.15e-06
3655	3.716	1.498	-1.29111	9.97e-162	1.43e-162
3664	0.03	0.116	1.96882	6.76e-09	7.94e-09
3665	1.746	0.894	-1.02575	9e-18	7.32e-18
3672	4.694	15.44	1.69657	0	0
368	1.1	2.212	1.25993	3.81e-23	2.62e-23
3689	0.546	0.178	-1.60228	2.43e-19	1.88e-19
3696	1.116	4.498	1.99249	0	0
3706	0.358	0.124	-1.54705	4.85e-08	5.97e-08
3713	0.046	0	-4.71144	0.000145416	0.000226755
3718	0.322	1.248	1.95815	3.04e-99	6.66e-100
3726	34.722	72.618	1.03386	0	0
373856	0.582	0.192	-1.62656	2.96e-07	3.83e-07
374	20.802	9.802	-1.10249	2.08e-153	3.14e-154
3748	0.474	1.562	1.72044	3.69e-97	8.24e-98
374977	0.03	0.102	1.74981	6.02e-07	7.94e-07
3753	0.066	0.01	-2.52954	1.25e-05	1.79e-05
3754	0.016	0.126	2.95247	5.18e-08	6.39e-08
3755	9.714	19.736	1.00658	1.77e-237	1.73e-238
375759	0.122	0.452	1.90956	4.88e-12	4.91e-12
375775	0.076	0.188	1.27724	1.4e-08	1.67e-08
375791	0.606	0.27	-1.15986	1.87e-06	2.54e-06
3763	0.002	0.058	4.44843	1.72e-06	2.34e-06
3772	1.428	3.208	1.13745	4.48e-71	1.29e-71
3779	0.118	0.502	2.04558	8.3e-13	8.11e-13
3782	0.022	0.098	2.25685	8.09e-24	5.45e-24
3787	0.128	0.806	2.63228	9.52e-93	2.2e-93
378708	1.164	0.118	-3.3445	1.33e-36	6.59e-37
3788	0.094	0.256	1.39065	1.06e-08	1.25e-08
3798	0.112	0.238	1.1482	7.92e-08	9.88e-08
3814	1.054	3.332	1.62423	1.84e-24	1.22e-24
3822	0.114	0.026	-2.22513	0.000818051	0.0013681
3833	11.636	4.044	-1.53703	4.27e-267	3.71e-268
3838	57.74	28.088	-1.05173	0	0
3851	0.008	0.08	3.44843	9.4e-06	1.34e-05
3855	12.468	5.334	-1.24626	4.4e-154	6.58e-155
3856	3.05	6.296	1.06898	1.76e-71	5.05e-72
3860	0.064	0.004	-3.91789	0.00010225	0.000157402
3861	0.272	0.014	-4.33293	8.07e-15	7.32e-15
3866	1.022	0.482	-1.07884	1.52e-13	1.44e-13
386618	0.436	1.162	1.43608	2.12e-24	1.41e-24
3868	0.146	0.02	-2.77654	6.76e-07	8.93e-07
387103	8.354	2.78	-1.61121	1.06e-97	2.36e-98
387755	0.458	0.058	-2.98828	5.19e-33	2.79e-33
387763	2.158	10.152	2.20338	1.71e-212	1.86e-213
387890	0.708	0.334	-1.07513	2.42e-09	2.78e-09
388581	0.396	0.978	1.31093	2.53e-09	2.9e-09
3887	16.568	2.192	-2.91246	0	0
389432	0.054	0.118	1.08853	4.46e-06	6.23e-06
3897	0.096	0.718	2.84556	4.29e-81	1.11e-81
3899	0.024	0.064	1.30159	5.85e-06	8.23e-06
390	65.34	141.308	1.14137	0	0
390205	0.056	0.146	1.36097	0.000302535	0.000485788
3908	0.972	2.284	1.69538	9.66e-234	9.68e-235
390928	0.478	1.672	1.86814	5.61e-70	1.63e-70
390937	0.086	0.28	1.68202	1.24e-09	1.4e-09
3918	2.458	6.956	1.79285	0	0
392617	0.256	0.086	-1.62767	1.44e-12	1.42e-12
3929	2.972	18.394	2.57365	0	0
3933	0.072	0.908	3.44843	3.91e-18	3.14e-18
3936	0.058	0.124	1.15339	0.000125928	0.000195393
3948	0.034	0.186	2.18577	2.35e-05	3.45e-05
395	0.494	1.842	1.74698	2.68e-87	6.52e-88
3952	0.026	0.446	4.04345	8.6e-47	3.52e-47
3965	0.384	0.926	1.28805	9.23e-14	8.69e-14
3983	0.432	1.35	1.63351	1.66e-110	3.31e-111
3990	0.1	0.416	2.06873	8.98e-12	9.15e-12
399947	2.202	0.982	-1.15389	3.08e-89	7.35e-90
4001	8.378	3.094	-1.486	1.46e-218	1.53e-219
400451	1.22	0.45	-1.43909	6.99e-31	3.92e-31
4005	7.634	2.892	-1.45367	3.85e-120	7.17e-121
400831	0.004	0.074	3.989	6.09e-05	9.22e-05
401024	0.004	0.01	1.62643	0.000888716	0.00149258
401097	1.014	2.18	1.10539	1.07e-35	5.41e-36
401262	0.092	0.016	-3.09846	0.000156774	0.000245273
401427	0.228	0.604	1.37739	5.82e-06	8.18e-06
4025	0.094	0.46	2.23974	1.82e-32	9.9e-33
402569	0.036	0.004	-3.59596	0.00062733	0.00103672
402665	0.072	0.228	1.60371	3.5e-09	4.05e-09
4046	2.962	9.796	1.69979	6.57e-185	8.25e-186
4050	0.134	0.02	-2.81836	0.000884667	0.00148506
4065	0.098	0.348	1.7689	1.04e-31	5.71e-32
4070	0.28	1.452	2.36404	1.06e-54	3.86e-55
4081	0.454	0.982	1.09843	1.1e-18	8.68e-19
4085	13.402	6.01	-1.17677	9.39e-127	1.68e-127
4129	0.662	1.372	1.03339	7.18e-21	5.29e-21
4147	7.358	2.08	-1.7761	0	0
4166	0.256	0.578	1.14995	1.08e-25	6.94e-26
4168	0.044	0.008	-2.47043	0.000134002	0.000208438
4232	163.256	74.664	-1.12601	0	0
4248	0.044	0.254	2.49679	1.79e-26	1.13e-26
4288	4.574	2.198	-1.04427	7.34e-284	5.98e-285
430	0.004	0.088	4.44843	1.72e-06	2.34e-06
4311	5.814	20.232	1.8312	0	0
4312	72.232	13.988	-2.37471	0	0
4314	3.288	10.108	1.61285	8.19e-205	9.39e-206
4321	0.082	0.276	1.70521	1.97e-07	2.52e-07
4325	10.326	3.19	-1.69688	0	0
440073	0.134	0.596	2.10177	1.64e-60	5.46e-61
440087	0.044	0.136	1.74799	1.91e-05	2.79e-05
440689	5.322	1.854	-1.53702	5.37e-23	3.71e-23
440836	0.678	1.644	1.17271	1.97e-10	2.14e-10
441869	0.482	1.08	1.05302	1.02e-12	9.99e-13
443	0.22	0.074	-1.42613	6.35e-05	9.63e-05
4440	0.076	0.282	1.94677	8.33e-12	8.46e-12
445329	0.15	1.012	2.71256	1.53e-29	8.86e-30
4487	1.686	0.65	-1.39405	1.22e-29	7.03e-30
448834	0	0.09	5.989	3.75e-09	4.34e-09
4504	0.574	5.212	3.1428	4.81e-63	1.55e-63
4599	1.51	3.384	1.09485	2.01e-58	6.89e-59
4605	8.524	3.92	-1.14894	1.13e-155	1.67e-156
4629	0.014	0.114	3.18929	2.12e-19	1.64e-19
467	0.68	11.89	4.31713	0	0
4684	0.916	0.426	-1.10501	4.11e-34	2.15e-34
4693	0.92	2.68	1.50773	8.99e-54	3.31e-54
4741	4.04	1.112	-1.88757	1.8e-179	2.33e-180
4751	3.514	0.934	-1.9517	7.43e-106	1.55e-106
4773	0.768	1.58	1.0381	2.72e-62	8.84e-63
482	0.03	0.406	3.91974	3.53e-39	1.67e-39
4821	0	0.184	6.77036	3.23e-14	2.98e-14
4857	0.174	0.62	2.03339	3.46e-26	2.19e-26
4879	1.378	3.152	1.1863	1.42e-14	1.3e-14
4881	0.004	0.042	3.44843	9.4e-06	1.34e-05
4884	0.894	1.942	1.07732	2.17e-62	7.06e-63
4897	1.276	4.208	1.67158	1.93e-303	1.5e-304
4900	4.658	0.89	-2.42099	2.78e-102	5.93e-103
4915	0.014	0.276	4.09752	9.06e-60	3.05e-60
4916	0.096	0.224	1.52852	1.31e-10	1.41e-10
4929	4.508	13.528	1.63101	0	0
4953	46.78	21.772	-1.10605	0	0
5002	4.834	1.832	-1.51522	1.1e-68	3.29e-69
5010	58.346	137.46	1.26296	0	0
5013	0.044	0.004	-3.09846	0.000156774	0.000245273
5021	1.708	10.182	2.60532	0	0
5029	0.102	0.036	-1.36506	6.12e-07	8.07e-07
50507	0.406	1.428	1.86347	1e-56	3.52e-57
5055	35.596	190.276	2.45793	0	0
50614	0.172	0.064	-1.47666	1.32e-05	1.91e-05
50615	0.764	0.268	-1.54089	4.39e-39	2.07e-39
5063	0.294	0.13	-1.07	4.66e-13	4.51e-13
50632	0.02	0.364	4.01875	6.87e-12	6.96e-12
50700	0.012	0.08	2.57396	0.000386804	0.000626457
50840	0.24	0.526	1.10034	0.000266476	0.000425871
50861	1.622	0.426	-1.96454	7.8e-58	2.69e-58
50863	14.292	28.384	1.00519	0	0
50964	0.198	0.042	-2.28784	1.74e-09	1.99e-09
5097	0.016	0.086	2.46293	2.24e-08	2.7e-08
5099	0.628	2.196	1.99535	1.15e-213	1.24e-214
5104	0.478	0.124	-1.9652	1.54e-17	1.26e-17
51087	0	0.046	4.31093	0.000937522	0.00158013
51191	0.148	0.332	1.1479	3.63e-09	4.2e-09
51200	46.136	18.62	-1.29431	0	0
51203	14.758	5.446	-1.45782	0	0
51225	0.048	0.194	1.93653	4.93e-07	6.46e-07
5126	0	0.036	5.51256	4.96e-07	6.51e-07
51268	0.17	0.398	1.1265	1.47e-06	1.99e-06
51286	1.726	0.386	-2.17526	5.11e-46	2.11e-46
51301	0.052	0.15	1.51738	5.87e-07	7.73e-07
51302	0.064	0.178	1.49996	1.34e-05	1.94e-05
51316	0.086	0.236	1.45791	0.000145606	0.000227099
5136	0.426	2.742	2.78002	2.1e-176	2.77e-177
51378	0.592	0.08	-2.77817	3.33e-56	1.19e-56
51384	0.022	0.678	5.03339	7.21e-70	2.11e-70
5139	2.086	0.768	-1.44028	1.05e-135	1.79e-136
5140	0.056	0.118	1.04912	1.57e-05	2.27e-05
5143	0.194	0.668	1.8524	6.33e-45	2.68e-45
51473	0.02	0.098	2.38132	8.34e-10	9.35e-10
5148	0.404	1.12	1.47053	1.15e-11	1.18e-11
51512	6.71	2.358	-1.55169	2.58e-276	2.15e-277
5152	0.004	0.126	5.03339	2.92e-09	3.36e-09
5153	0.038	0.116	1.69682	1.04e-05	1.49e-05
51554	0.066	0.232	1.90046	2.42e-09	2.77e-09
5157	1.054	0.34	-1.66009	4.57e-24	3.06e-24
51655	11.424	27.326	1.21996	0	0
51659	8.36	3.474	-1.29819	2.03e-75	5.57e-76
51676	0.038	0.134	1.93242	1.29e-06	1.73e-06
5169	0.08	0.314	2.02853	2.41e-17	1.99e-17
51704	0.288	2.218	2.98282	1.1e-154	1.64e-155
51760	0.03	0.27	3.25579	2.1e-15	1.87e-15
51778	0.21	0.76	1.98298	3.21e-26	2.03e-26
51816	0.148	0.32	1.04147	2.9e-08	3.52e-08
5244	0.064	0.564	3.00008	6.83e-54	2.51e-54
5266	0.016	0.306	4.31093	5.62e-06	7.89e-06
5307	3.924	1.162	-1.72833	3.09e-112	6.06e-113
5318	0.04	0.18	2.1525	1.81e-14	1.66e-14
5324	0.708	1.496	1.09238	2.01e-65	6.25e-66
5334	0.166	0.066	-1.37778	9.74e-11	1.04e-10
53345	0.192	0.492	1.34098	2.36e-07	3.04e-07
53353	0.004	0.046	4.49679	8.57e-22	6.15e-22
5348	0.824	3.122	1.915	3.55e-22	2.51e-22
5350	0.088	0.192	1.10147	4.56e-05	6.83e-05
5354	0.082	0.228	1.48376	5.04e-08	6.2e-08
5360	14.99	52.962	1.82926	0	0
53616	0.038	0.12	1.55335	7.55e-12	7.66e-12
5362	0.744	0.284	-1.42486	7.18e-81	1.86e-81
5367	1.388	0.114	-2.95542	6e-24	4.03e-24
53831	0.02	0.176	2.915	9.03e-08	1.13e-07
53905	0.016	0.056	1.82198	3.18e-05	4.72e-05
53942	0.004	0.038	2.57396	0.000386804	0.000626457
54	0.176	0.376	1.12898	4.5e-05	6.74e-05
54020	0.298	0.076	-2.011	9.27e-15	8.42e-15
54033	0.054	0.2	2.10448	7e-09	8.23e-09
54101	0.19	0.502	1.41624	2.4e-19	1.86e-19
54102	0.012	0.1	2.963	1.17e-10	1.25e-10
54112	0.012	0.202	4.00395	7.64e-22	5.47e-22
5420	1.156	0.254	-2.17575	6.15e-115	1.18e-115
54210	5.352	8.776	1.01683	4.53e-120	8.43e-121
54221	0.448	0.19	-1.40004	1.29e-08	1.54e-08
54360	0.512	4.356	3.02357	5.81e-93	1.34e-93
54443	12.798	5.626	-1.20165	0	0
54466	0.144	0.282	1.31876	0.000832799	0.00139384
54478	9.708	3.194	-1.64045	2.22e-164	3.12e-165
54491	0.046	0.098	1.57396	4.04e-06	5.61e-06
54492	0.6	0.258	-1.22281	3.55e-27	2.19e-27
54498	69.028	28.07	-1.3107	0	0
54507	7.298	15.006	1.09063	0	0
5452	0.426	1.264	1.60687	2.31e-100	5.02e-101
5455	0.026	0.57	4.47684	9.3e-81	2.41e-81
54577	0.272	0.116	-1.22851	4.09e-06	5.69e-06
54674	0.684	3.78	2.49908	2.4e-270	2.05e-271
54757	2.846	6.256	1.12488	1.58e-151	2.39e-152
54768	0.114	0.262	1.11233	1.92e-18	1.53e-18
54769	0.014	0.104	2.989	3.2e-12	3.2e-12
54810	0.094	0.282	1.66891	2.01e-14	1.85e-14
54842	0.758	2.582	1.73532	2.58e-147	4.04e-148
54843	1.9	4.792	1.20815	2.21e-90	5.22e-91
54855	0.154	0.058	-1.48493	2.67e-10	2.92e-10
54873	6.46	16.082	1.29629	0	0
54882	1.072	0.958	1.0454	2.93e-28	1.75e-28
54894	0.5	0.178	-1.58465	1.43e-30	8.11e-31
54922	1.664	3.706	1.14128	2.54e-79	6.7e-80
54941	0.046	0.092	1.0089	0.00025059	0.000399352
55	0.342	1.89	2.82371	3.06e-109	6.2e-110
55024	0.198	0.652	1.68578	6.02e-26	3.84e-26
55034	0.87	0.364	-1.2671	1.15e-19	8.83e-20
55061	0.16	0.058	-1.32134	3.25e-05	4.83e-05
55089	0.094	0.032	-1.56739	2.28e-05	3.35e-05
55118	0.008	0.056	3.07646	0.0001727	0.000271469
55124	0.038	0.2	2.39727	2.42e-15	2.16e-15
55130	0.112	0.298	1.71631	2.92e-14	2.7e-14
55143	7.634	2.52	-1.62025	4.98e-208	5.54e-209
55165	7.288	2.576	-1.51296	1.76e-189	2.17e-190
5522	0.036	0.144	2.02295	9.57e-11	1.02e-10
55247	1.54	0.774	-1.03372	1.08e-21	7.8e-22
55301	0.658	0.22	-1.59085	1.66e-13	1.58e-13
553158	0	0.054	4.9899	2.64e-05	3.89e-05
55321	0.094	1.144	3.50887	1.33e-38	6.38e-39
55340	0.024	0.172	2.86347	1.29e-08	1.54e-08
55350	0	0.048	4.44843	0.000513533	0.000840966
55351	0.288	0.99	1.82737	1.92e-43	8.36e-44
55355	11.098	4.236	-1.41184	4.91e-265	4.31e-266
5540	0.252	0.096	-1.36456	1.5e-11	1.54e-11
554282	1.108	0.31	-1.85418	2.39e-35	1.22e-35
55504	4.76	11.094	1.1924	0	0
55509	0.27	0.744	1.4407	9.49e-08	1.19e-07
5553	0.064	0.202	1.65196	0.000118142	0.000182874
55586	0.032	0.092	1.42768	0.000900616	0.0015143
55607	0	0.008	4.57396	0.000281117	0.000450355
5563	0.294	0.604	1.04075	6.23e-34	3.28e-34
55635	3.604	1.56	-1.23038	4.29e-125	7.74e-126
55638	0.228	0.468	1.08969	3.38e-09	3.9e-09
55640	0.134	0.376	1.51353	7.46e-15	6.75e-15
55655	0.382	0.13	-1.52234	2.35e-15	2.09e-15
5570	1.306	0.436	-1.63778	2.15e-18	1.71e-18
55723	10.55	4.396	-1.29061	4.99e-141	8.19e-142
55771	7.142	2.476	-1.55012	0	0
55789	1.586	0.582	-1.47828	1.57e-39	7.36e-40
55790	18.272	7.456	-1.35197	0	0
55799	0.268	0.844	2.00307	4.07e-23	2.8e-23
55801	0.944	0.136	-2.84108	7.04e-22	5.04e-22
55806	1.93	3.992	1.03391	2.48e-124	4.51e-125
55824	0.124	0.29	1.20068	4.63e-23	3.2e-23
55843	0.068	0	-5.011	2.46e-05	3.62e-05
55872	7.344	2.772	-1.42672	7.55e-140	1.25e-140
55959	10.422	3.838	-1.35991	0	0
5602	0.352	1	1.45911	4.24e-49	1.67e-49
5603	1.288	3.892	1.60602	1.77e-277	1.46e-278
56144	0.082	0.126	1.13658	5.15e-06	7.22e-06
56163	0.028	0.108	1.78646	8.32e-09	9.82e-09
56165	0	0.034	5.38132	1.52e-06	2.06e-06
5617	0.434	1.65	1.87204	4.41e-23	3.04e-23
56171	0.026	0.066	1.48907	1.79e-08	2.15e-08
56256	0.094	0.724	2.96882	1.7e-36	8.49e-37
56271	5.526	13.06	1.24256	5.33e-117	1.01e-117
5629	0.03	0.008	-1.77654	0.000119293	0.000184752
5649	0.018	0.112	2.68944	1.39e-28	8.26e-29
5651	0.004	0.072	4.23693	7.78e-10	8.71e-10
5655	0.006	0.61	7.03339	2.74e-31	1.52e-31
56603	0.974	3.312	1.76451	2.65e-182	3.38e-183
56667	0.274	0.052	-2.33293	1.21e-15	1.06e-15
56670	0.026	0.07	1.47443	0.000186511	0.000294019
5670	0.092	0.214	1.31123	0.000250003	0.000398336
5672	1.356	0.246	-2.51294	1.09e-54	3.96e-55
56892	0.112	0.344	1.59104	4.19e-08	5.13e-08
56899	0.062	0.138	1.33199	2.88e-09	3.31e-09
56901	14.588	225.092	3.90324	0	0
57007	2.118	9.338	2.09752	4.55e-291	3.65e-292
57016	5.612	1.73	-1.70177	1.7e-102	3.61e-103
57116	0.416	0.156	-1.09779	1.08e-05	1.55e-05
57125	0.012	0.048	2.34655	7.44e-07	9.85e-07
57134	0.316	1.54	2.22986	7.11e-111	1.41e-111
57135	0.068	0	-6.07278	1.56e-09	1.78e-09
57156	0.012	0.084	2.64435	7.89e-11	8.4e-11
57167	0.16	0.438	1.41221	1.14e-16	9.63e-17
57172	0.102	0.286	1.48907	1.79e-08	2.15e-08
57188	0.196	0.054	-1.93261	2.18e-21	1.58e-21
57214	45.49	130.42	1.53346	0	0
57221	0.024	0.062	1.53244	1.67e-11	1.72e-11
5730	22.98	81.95	1.84453	0	0
5733	0.01	0.306	4.74389	1.2e-68	3.59e-69
5734	0.382	1.07	1.41472	2.7e-33	1.44e-33
5739	1.046	3.074	1.55558	3.44e-70	9.99e-71
5740	12.536	4.25	-1.60107	0	0
57405	2.804	0.798	-1.84978	1.38e-48	5.5e-49
5742	1.36	7.056	2.35414	0	0
57447	0.186	0.738	2.09539	5.99e-25	3.93e-25
5745	0.084	0.316	1.59472	5.61e-07	7.38e-07
57468	1.032	0.302	-2.011	5.89e-11	6.23e-11
57507	0.262	0.802	1.69588	8.09e-53	3.03e-53
57509	0.152	0.074	-1.08571	2.84e-05	4.2e-05
57512	0.064	0.02	-1.65486	1.12e-05	1.61e-05
57520	0.912	2.18	1.2916	4.93e-137	8.28e-138
57523	0.594	1.74	1.54003	4.36e-135	7.42e-136
57524	0.028	0.15	2.43634	6.67e-18	5.4e-18
57526	1.182	0.284	-2.07777	1.47e-176	1.93e-177
57537	5.474	2.572	-1.1317	2.73e-206	3.09e-207
57538	0.172	0.562	1.72376	1.29e-75	3.52e-76
57552	15.042	7.4	-1.01956	0	0
57554	0.014	0.08	2.61528	5.27e-15	4.74e-15
57571	0.146	0.376	1.28498	2.6e-15	2.31e-15
57595	0.11	0.248	1.14225	1.51e-07	1.92e-07
57604	0.078	0.028	-1.60926	3.91e-10	4.3e-10
57631	0.766	1.948	1.35321	5.67e-84	1.43e-84
57661	6.584	1.738	-1.89497	0	0
577	0.008	0.036	2.79635	5.86e-06	8.25e-06
57709	0.442	2.756	2.64659	0	0
57713	0.002	0.02	2.86347	4.23e-05	6.33e-05
57718	0.086	0.504	2.62882	2.58e-40	1.19e-40
57722	0.114	0.47	2.20259	8.07e-53	3.02e-53
57821	0.114	0.244	1.13102	0.000174364	0.000274197
57822	0.048	0.124	1.51256	7.41e-05	0.000112741
5787	0.482	1.762	1.75141	5e-170	6.83e-171
5789	0.086	0.27	1.64227	4.3e-29	2.51e-29
5800	0.012	0.048	2.21139	1.31e-06	1.76e-06
5801	0.06	0.184	1.63809	4.14e-07	5.4e-07
58160	0.148	0.368	1.35578	0.000154787	0.000241965
5818	3.284	1.4	-1.23974	1.08e-124	1.96e-125
58189	1.114	36.904	5.00381	0	0
5837	0.446	2.116	2.2226	1.97e-129	3.47e-130
58484	0.248	0.126	-1.00864	1.53e-05	2.22e-05
58494	4.712	12.126	1.28752	6.48e-266	5.66e-267
58528	0.062	0.192	1.67931	2.63e-13	2.52e-13
58529	0.014	0.126	3.15892	2.48e-06	3.4e-06
590	0	0.074	5.74389	5.51e-08	6.8e-08
59084	0.186	1.25	2.71017	7.28e-101	1.58e-101
5909	0.076	0.294	2.08416	3.94e-17	3.26e-17
59285	0.282	1.388	2.31457	5.11e-51	1.96e-51
59307	5.044	2.492	-1.0072	3.3e-44	1.42e-44
59350	0.026	0.08	1.61049	0.000106199	0.000163652
5973	0.194	0.722	1.92098	5.74e-16	4.98e-16
6004	0.068	0.148	1.10929	0.00091735	0.00154465
60494	1.09	2.304	1.11222	6.94e-29	4.08e-29
60598	0.488	1.302	1.37396	5.27e-29	3.09e-29
6092	0.004	0.034	2.87652	1.57e-07	2e-07
6096	0.124	0.364	1.52742	9.53e-15	8.67e-15
6236	0.482	3.228	2.72443	2.01e-95	4.55e-96
624	12.582	37.898	1.58729	0	0
6241	22	9.882	-1.18671	0	0
6252	0.068	0.198	1.35984	3.84e-06	5.32e-06
6274	2.39	1.158	-1.10586	2.81e-11	2.93e-11
6285	0.952	3.434	1.79635	8.34e-44	3.6e-44
6326	0.058	0.252	2.18355	2.12e-39	9.96e-40
6328	0.002	0.012	3.68944	0.00036837	0.000595475
6331	0.102	0.048	-1.12063	3.84e-07	5.01e-07
6348	0.02	1.14	5.83311	1.49e-28	8.85e-29
635	0.016	0.154	3.13332	8.24e-11	8.77e-11
6357	0.354	2.874	3.02184	2.29e-53	8.46e-54
6364	7.874	17.848	1.15131	8.14e-89	1.96e-89
6372	101.162	289.008	1.51307	0	0
6373	0.008	0.088	3.23693	5.42e-05	8.18e-05
6374	6.266	20.7	1.68563	0	0
6376	0.058	0.17	1.57396	1.77e-07	2.26e-07
6387	64.858	130.854	1.03135	0	0
63876	0.198	2.634	3.32603	2.62e-245	2.48e-246
63922	4.972	2.392	-1.03803	1.14e-73	3.2e-74
6398	1.992	4.662	1.20136	5.47e-63	1.76e-63
63982	1.002	0.366	-1.39737	6.09e-55	2.21e-55
64084	1.204	3.456	1.64126	0	0
64092	0.026	0.098	2.25203	0.000165138	0.000258918
64094	0.008	0.214	5.29278	4.86e-20	3.67e-20
64109	0.08	0.376	2.29278	2.01e-11	2.08e-11
64127	0.018	0.078	2.10448	5.71e-06	8.02e-06
6414	2.902	6.302	1.06453	2.05e-76	5.55e-77
64218	0.16	0.408	1.32342	1.1e-11	1.12e-11
64220	9.164	2.946	-1.63425	1.94e-274	1.63e-275
642273	0	0.03	4.31093	0.000937522	0.00158013
6423	0.016	0.106	2.84698	3.37e-06	4.66e-06
6424	5.496	48.79	3.17516	0	0
643414	0.216	0.122	-1.1745	0.000268567	0.000429516
643418	0.012	0.032	1.8255	0.000685448	0.00113684
64344	0.004	0.118	3.989	1.23e-11	1.26e-11
643677	0	0.004	4.79635	8.59e-05	0.000131398
64399	4.774	0.932	-2.39282	0	0
64409	0.076	0.158	1.00946	0.000297223	0.000477114
6447	3.286	15.314	2.2262	1.71e-300	1.34e-301
644943	0.58	0.23	-1.33962	1.94e-14	1.78e-14
645191	0.014	0.066	2.23693	0.000725872	0.00120716
645426	0.342	0.168	-1.03188	0.00063129	0.00104346
6457	0.246	0.024	-3.49213	1.96e-14	1.8e-14
64641	0.452	1.596	1.79106	5.44e-99	1.2e-99
646962	4.366	2.132	-1.05456	2.11e-23	1.44e-23
6470	3.436	1.574	-1.16567	4.58e-57	1.6e-57
647309	0.066	0.354	2.46378	4.89e-27	3.03e-27
6474	0.226	0.088	-1.51107	1.12e-08	1.33e-08
64843	0.35	0.168	-1.07513	1.81e-05	2.63e-05
648791	0.774	1.874	1.27237	1.22e-25	7.89e-26
64946	9.11	4.2	-1.13669	3.5e-79	9.23e-80
6503	0.016	0.072	1.989	0.000168687	0.000264671
6506	0.038	0.086	1.06466	3.08e-07	4e-07
6507	3.658	8.646	1.24813	2.98e-249	2.77e-250
6512	0.036	0.222	2.61349	2.71e-12	2.7e-12
651746	0.19	0.04	-2.30378	2.78e-32	1.52e-32
6529	0.096	0.454	2.28091	1.9e-42	8.39e-43
653	0.028	1.008	5.00692	5.76e-76	1.57e-76
653140	0.116	0.608	2.26362	6.71e-20	5.11e-20
653145	1.72	0.79	-1.11683	1.63e-22	1.14e-22
653567	0.024	0.058	1.36751	0.000594412	0.00097954
653604	1.918	0.76	-1.36464	3.01e-07	3.89e-07
653820	1.532	0.5	-1.60756	2.9e-40	1.34e-40
6539	0.024	0	-4.59596	0.000264543	0.00042261
6542	0.048	0.024	-1.09507	0.000723524	0.00120279
6543	0.014	0.06	2.03963	0.000104555	0.000161018
654463	0.064	0.27	2.04414	7.63e-36	3.85e-36
654502	0.03	0.19	2.77303	9.34e-08	1.17e-07
6547	0.854	0.342	-1.23249	2.35e-29	1.37e-29
654790	0.044	0.162	1.9432	0.000102089	0.000157105
656	0.054	3.964	6.11766	0	0
6574	120.89	59.612	-1.0097	0	0
6578	0.044	0.134	1.53497	6.64e-07	8.77e-07
6581	17.784	39.892	1.11255	0	0
66000	0.33	0.128	-1.40735	4.46e-13	4.32e-13
6616	3.118	11.13	1.91524	0	0
6620	0.03	0.422	3.915	2.92e-17	2.41e-17
6648	24.666	58.868	1.40363	0	0
6649	1.074	5.822	2.39585	8.14e-154	1.22e-154
6660	0.252	0.568	1.14479	6.31e-25	4.13e-25
6696	17.796	40.34	1.20781	0	0
6751	0.322	1.978	2.65844	1.98e-186	2.47e-187
6752	0.148	0.426	1.44635	4.53e-13	4.38e-13
6779	0.016	0.19	3.68944	0.00036837	0.000595475
6790	14.138	4.884	-1.54869	0	0
6817	1.76	0.568	-1.62171	9.47e-28	5.74e-28
685	0.112	0.388	1.74874	1.35e-14	1.23e-14
6857	0.286	0.752	1.4251	3.19e-34	1.67e-34
6865	0.24	0.534	1.14887	2.99e-08	3.64e-08
6899	0.038	0.082	1.57396	0.000793169	0.00132457
6910	0.004	0.174	5.54359	1.21e-23	8.21e-24
6941	6.708	3.296	-1.03968	8.1e-122	1.49e-122
6943	0.266	2.506	3.3328	2.21e-134	3.78e-135
6975	0.762	1.51	1.08349	3.69e-22	2.61e-22
699	6.458	2.564	-1.35485	1.29e-200	1.5e-201
701	4.704	1.868	-1.31829	2.51e-148	3.9e-149
7018	0.7	11.396	3.91982	0	0
7022	0.01	0.176	4.05509	1.01e-15	8.86e-16
7036	0.382	0.86	1.2024	1.6e-17	1.31e-17
7039	1.868	0.396	-2.23887	1.56e-139	2.58e-140
7056	3.632	7.888	1.14184	5.46e-211	5.98e-212
7062	0.002	0.016	3.989	6.09e-05	9.22e-05
7068	0.052	0.318	2.56411	1.24e-42	5.46e-43
7087	0.92	8.12	3.23884	0	0
7103	0.042	0.498	3.57396	1.58e-15	1.39e-15
7111	0.56	1.202	1.10131	7.69e-26	4.92e-26
7123	0.92	4.652	2.27947	1.04e-62	3.35e-63
7128	12.378	28.956	1.23267	0	0
7140	0.024	0.146	2.57396	0.000386804	0.000626457
7148	0.072	0.456	3.10363	2.45e-115	4.7e-116
7163	0.166	0.076	-1.10616	9.62e-06	1.37e-05
717	0.51	0.882	1.03998	5.76e-13	5.59e-13
719	0.438	0.12	-1.84925	8.27e-13	8.07e-13
72	2.466	9.084	1.89054	4.2e-157	6.16e-158
7200	0.09	2.702	4.90007	1.97e-159	2.85e-160
7225	0.06	0.664	3.48085	7.63e-78	2.04e-78
7272	3.29	1.628	-1.00505	8.58e-56	3.08e-56
728	0.252	0.106	-1.20365	1.23e-05	1.78e-05
728113	0.89	0.436	-1.05739	1.29e-11	1.33e-11
728279	0.58	0.242	-1.24479	0.000163193	0.000255789
728577	8.1	2.676	-1.75999	0	0
728763	0	0.04	6.41526	1.25e-11	1.28e-11
729533	1.416	0.604	-1.26899	2.58e-25	1.68e-25
7298	26.716	10.868	-1.32772	0	0
729857	0.116	0.302	1.3783	6.57e-20	4.99e-20
730	0.066	0.136	1.06495	8.52e-05	0.000130384
7348	0.198	0.888	2.11238	7.43e-29	4.37e-29
7373	3.552	8.75	1.25777	0	0
7379	0.148	0.498	1.72596	4.99e-05	7.51e-05
7399	0.002	0.01	2.79635	7.41e-05	0.000112762
7404	0.394	1.034	1.40634	2.34e-54	8.54e-55
7433	0.004	0.214	5.51256	3.63e-23	2.49e-23
7448	2.628	0.62	-2.12971	4.28e-69	1.26e-69
7472	0.004	0.074	3.89589	8.56e-08	1.07e-07
7499	10.848	4.286	-1.28234	1.3e-249	1.21e-250
7538	19.716	68.4	1.75597	0	0
7544	0.434	1.31	1.65124	3.15e-81	8.13e-82
7546	0	0.036	4.89589	4.76e-05	7.15e-05
760	0.788	0.212	-1.91584	4.35e-19	3.39e-19
776	0.012	0.104	3.61349	3.43e-23	2.35e-23
780776	0.102	0.266	1.39835	1.68e-10	1.81e-10
7849	0.278	0.954	1.82189	4.35e-59	1.48e-59
785	0.022	0.064	1.40404	1.15e-05	1.65e-05
78999	12.474	5.538	-1.17511	8.64e-207	9.74e-208
79019	9.852	3.724	-1.44682	5.54e-82	1.42e-82
79054	0.026	0.158	2.68359	7.81e-20	5.95e-20
79056	0.31	0.164	-1.011	1.63e-09	1.86e-09
79190	0	0.134	6.48085	4.55e-12	4.58e-12
7932	0.002	0.052	3.89589	0.00011102	0.000171367
79369	0.052	0.352	2.55178	4.79e-12	4.83e-12
79400	0.268	0.548	1.06946	1.3e-07	1.64e-07
79442	0.428	1.116	1.57572	4.59e-63	1.48e-63
79570	0.016	0.072	2.08853	6.43e-05	9.75e-05
79589	0.96	2.276	1.27625	6.78e-52	2.56e-52
79625	17.072	6.494	-1.43094	0	0
79628	0.032	0.014	-1.18997	1.5e-07	1.9e-07
79632	0.006	0.086	3.89589	7.13e-11	7.57e-11
79683	1.286	0.614	-1.11836	5.64e-24	3.79e-24
79689	0.004	0.06	4.11828	4.53e-09	5.27e-09
79695	1.964	0.878	-1.13853	1.29e-34	6.68e-35
79698	1.286	0.306	-2.11146	1.12e-51	4.28e-52
79762	0.08	0.024	-1.77654	0.000119293	0.000184752
79772	0.074	0.228	1.73623	8.84e-14	8.32e-14
79774	0.236	0.062	-1.83043	3.07e-07	3.98e-07
79785	0.022	0.232	3.35823	2.49e-07	3.2e-07
7980	1356.23	463.196	-1.53674	0	0
79801	9.606	4.386	-1.03035	7.7e-196	9.2e-197
79817	0.016	0.084	2.46705	3.62e-12	3.63e-12
79836	0.026	0.094	1.82299	3.38e-09	3.9e-09
79846	1.898	5.482	1.40348	5.59e-165	7.83e-166
79852	0.02	0.098	2.19063	0.000273682	0.000438004
79856	0.752	0.3	-1.39179	4.48e-25	2.92e-25
79875	15.63	31.974	1.08541	0	0
79887	0.316	0.766	1.24054	4.42e-12	4.44e-12
79895	0.156	0.554	1.86224	1.13e-38	5.41e-39
79937	6.406	0.572	-3.29801	0	0
79949	0.06	0.576	3.25985	3.19e-41	1.44e-41
79962	0.734	0.206	-1.53611	1.24e-24	8.23e-25
79974	1.532	6.99	2.34679	0	0
8000	1.002	0.432	-1.25893	7.57e-11	8.05e-11
80000	0.09	0.236	1.42887	1.29e-20	9.57e-21
80125	0.024	0.016	-1.89587	0.000389414	0.000631124
8013	0.25	1.83	2.72596	1.51e-202	1.76e-203
80144	0.016	0.034	1.25579	1.01e-05	1.45e-05
80150	0.248	0.082	-1.56354	6.76e-05	0.000102645
80174	3.022	1.212	-1.22696	7.48e-83	1.9e-83
80178	2.648	1.292	-1.03387	1.56e-26	9.8e-27
80243	0	0.008	4.44843	0.000513533	0.000840966
80258	0.362	0.852	1.24859	1.1e-23	7.47e-24
80274	0.06	0.02	-1.73347	0.000186033	0.000293206
80303	0.124	0.628	2.25203	4.61e-19	3.6e-19
80333	0.016	0.092	2.2087	1.76e-06	2.38e-06
80352	0.292	0.646	1.25303	1.11e-10	1.18e-10
8076	2.956	0.974	-1.59724	1.14e-94	2.59e-95
81027	0.132	0.066	-1.0554	0.000283159	0.000453673
8128	0	0.014	4.44843	0.000513533	0.000840966
81539	0.412	0.126	-1.80455	1.43e-39	6.68e-40
81543	0.464	0.124	-1.8767	1.85e-17	1.52e-17
81578	0.11	0.376	1.8843	1.56e-19	1.2e-19
81610	7.14	1.926	-1.91461	2.82e-240	2.73e-241
81786	0.582	0.182	-1.33293	2.4e-11	2.49e-11
81849	0.012	0.056	2.1265	1.34e-06	1.81e-06
8193	1.16	0.566	-1.05395	8.18e-17	6.86e-17
821	18.71	69.192	1.92173	0	0
8287	0.498	1.708	1.75092	5.41e-209	5.99e-210
8318	4.732	2.052	-1.21546	1.76e-66	5.41e-67
8331	0.346	0	-5.0155	2.39e-05	3.51e-05
8338	0.852	0.29	-1.59596	0.000132371	0.000205774
83461	9.62	2.094	-2.22197	1.59e-305	1.23e-306
83540	4.9	2.208	-1.17218	1.39e-64	4.4e-65
83541	4.684	2.152	-1.13997	4.1e-54	1.5e-54
836	16.49	33.578	1.05003	0	0
83643	0.262	0.092	-1.08185	0.000293977	0.000471479
83715	0.014	0.092	3.19063	1e-09	1.13e-09
83851	0.004	0.034	3.68944	9e-07	1.2e-06
83853	0.228	0.446	1.0363	0.000519342	0.000851064
83857	2.896	1.362	-1.1126	6.92e-163	9.83e-164
83876	0.166	0.062	-1.47126	5.86e-10	6.52e-10
83879	1.422	0.484	-1.60698	2.31e-42	1.02e-42
83888	0.322	2.658	2.98539	3.23e-67	9.83e-68
83903	1.14	0.426	-1.42171	2.35e-30	1.34e-30
84057	2.476	1.144	-1.15236	1.14e-15	9.97e-16
84171	35.79	146.252	2.06141	0	0
84217	0.256	0.638	1.28178	1.01e-09	1.14e-09
84251	0.338	1.638	2.27495	2.19e-243	2.09e-244
84293	0.95	2.858	1.57635	3.67e-67	1.12e-67
84296	3.204	1.402	-1.2083	1.81e-88	4.37e-89
84329	1.292	2.854	1.11668	2.95e-31	1.64e-31
8438	2.142	0.816	-1.42981	8.26e-60	2.78e-60
84433	1.178	0.138	-3.07121	1.65e-126	2.95e-127
84439	2.376	5.256	1.08238	2.76e-148	4.3e-149
84466	0.158	1.896	3.61389	0	0
84553	0.136	0.066	-1.04605	1.24e-06	1.66e-06
84620	0.024	0.066	1.54843	1.02e-05	1.46e-05
84634	0.008	0.212	4.54359	4.07e-12	4.09e-12
84688	0.068	0.02	-1.6915	5.42e-05	8.17e-05
84707	0.138	0.46	1.74389	2.61e-06	3.59e-06
84722	7.282	3.6	-1.03211	2.33e-71	6.68e-72
84733	0.224	0.098	-1.11704	2.72e-07	3.51e-07
84898	3.158	1.438	-1.10826	5.02e-215	5.35e-216
84915	0.228	0.092	-1.2233	1.6e-06	2.17e-06
8499	0.05	0.2	1.96697	6.73e-15	6.08e-15
85004	0.056	0.438	2.91711	1.05e-23	7.1e-24
8510	0.22	2.092	3.09552	6.49e-62	2.12e-62
8522	0.046	0.268	2.47252	2.47e-42	1.09e-42
85358	0.02	0.08	2.00893	3.31e-10	3.63e-10
85409	0.212	3.044	3.81544	3.68e-170	5.02e-171
85442	0.162	0.042	-2.15302	2.07e-16	1.77e-16
85445	0.062	0.92	3.7999	4.51e-165	6.31e-166
85462	0.092	0.226	1.31708	2.02e-14	1.86e-14
85477	2.91	21.726	2.96577	0	0
8577	0.184	0.636	1.80782	5.19e-22	3.7e-22
8578	0.124	0.318	1.43716	3.23e-10	3.54e-10
8600	0.76	3.922	2.37742	1.8e-144	2.91e-145
8605	0.53	1.264	1.27847	7.54e-27	4.69e-27
8632	0.002	0.012	2.80949	0.00082569	0.00138127
8642	0.156	0.472	1.58382	7.73e-57	2.71e-57
8646	0.062	0.41	2.74573	2.73e-31	1.52e-31
8653	3.516	7.668	1.12033	6.66e-216	7.06e-217
8687	0.048	0.114	1.29566	0.000321493	0.000517575
8701	0.02	0.218	2.20398	1.78e-13	1.69e-13
8705	0.648	1.882	1.51522	6.96e-32	3.82e-32
8745	0.684	1.512	1.15237	4.16e-65	1.3e-65
8771	13.534	4.322	-1.66006	1.18e-167	1.63e-168
8784	0.316	0.726	1.26401	3.81e-08	4.66e-08
8786	0.202	0.616	1.63976	4.17e-14	3.88e-14
8794	0.56	1.18	1.10546	2.77e-12	2.77e-12
8838	2.108	5.616	1.36937	4.5e-58	1.55e-58
8839	2.876	14.848	2.31446	0	0
8854	0.012	0.048	2.05939	0.000741048	0.00123324
8876	0.046	0.164	1.9309	6.53e-09	7.67e-09
89	0.022	0.072	1.989	0.000168687	0.000264671
890	14.218	4.578	-1.63906	0	0
891	31.764	9.276	-1.79497	0	0
8911	0.008	0.034	2.14428	3.16e-07	4.11e-07
894	0.54	2.442	2.13675	5.11e-257	4.64e-258
8941	0.02	0.078	1.989	0.000168687	0.000264671
8970	0.466	0.094	-2.27404	0.000144458	0.000225168
89766	0.006	0.036	3.04789	7.77e-06	1.1e-05
89790	0.004	0.066	3.74389	4.99e-07	6.55e-07
8988	0.01	0.368	5.15892	5.3e-10	5.88e-10
89886	0.836	0.188	-2.21031	2.01e-16	1.71e-16
8989	0.082	0.174	1.06994	5.95e-07	7.83e-07
899	3.748	1.89	-1.02196	9.58e-88	2.32e-88
8995	0.036	0.506	3.9276	3.97e-11	4.17e-11
89958	2.192	0.494	-2.18454	4.33e-142	7.06e-143
90161	0.014	0.164	3.64108	7.74e-19	6.07e-19
9022	8.246	2.442	-1.79875	3.52e-81	9.1e-82
90332	0.032	0.116	1.74389	0.000635108	0.00105008
90342	0.06	0.12	1.00607	9e-05	0.000138064
9046	0.298	0.082	-2.03206	4.79e-09	5.59e-09
90506	0.566	0.284	-1.04116	2.14e-07	2.74e-07
9052	28.884	5.476	-2.40357	0	0
90525	0.708	1.444	1.11418	4.98e-18	4.01e-18
9055	25.278	7.538	-1.766	0	0
9071	0.072	0.236	1.6157	3.09e-06	4.25e-06
90737	0.016	0.254	4.07646	3.34e-05	4.97e-05
9076	0.202	0.842	2.05025	1.68e-45	7.03e-46
9077	41.26	5.636	-2.85567	0	0
9079	17.528	7.33	-1.25661	0	0
90865	14.688	87.802	2.64141	0	0
9088	4.3	2.216	-1.00885	9.51e-50	3.72e-50
9104	1.066	2.42	1.26584	1.04e-28	6.13e-29
91107	0.68	1.66	1.24639	1.03e-25	6.59e-26
91156	0.008	0.026	1.68088	4.55e-05	6.82e-05
9118	0.128	0.776	2.56565	3.1e-50	1.21e-50
91181	0.726	0.012	-6.0961	3.4e-145	5.43e-146
9120	5.08	22.67	2.12462	0	0
9133	20.442	5.876	-1.8271	0	0
91442	1.642	0.796	-1.03828	2.5e-15	2.23e-15
91461	1.198	0.43	-1.46351	9.69e-30	5.58e-30
91646	0.068	0.312	2.0476	2.05e-23	1.4e-23
91894	0.202	0.454	1.12227	0.000124855	0.000193667
9196	0.362	0.938	1.35747	1.63e-20	1.21e-20
920	3.038	15.936	2.37781	0	0
9212	11.436	4.112	-1.48647	3.39e-131	5.91e-132
9214	0.046	0.174	2.08065	1.88e-08	2.26e-08
92196	0.096	1.172	3.55378	2.81e-15	2.51e-15
9229	0.032	0.05	2.07646	2.43e-05	3.58e-05
9232	94.556	32.21	-1.58184	0	0
9235	0.472	10.288	4.44742	0	0
9242	7.93	20.094	1.32894	0	0
92747	0.004	0.314	6.15892	1.83e-18	1.45e-18
9277	0.378	1.566	2.15643	9.79e-59	3.34e-59
9278	0.088	0.642	2.83717	4.37e-38	2.11e-38
92815	1.768	0.814	-1.15459	4.35e-06	6.06e-06
93145	5.086	35.008	2.78581	0	0
9319	12.126	4.958	-1.31304	2.17e-232	2.19e-233
933	0.094	0.016	-2.2964	1.65e-06	2.24e-06
9340	0.088	0.04	-1.12778	0.000192342	0.000303522
9363	0.894	3.656	2.09892	7.29e-59	2.47e-59
9365	0.084	0.202	1.39398	1.4e-10	1.51e-10
9368	3.806	1.798	-1.10918	2.91e-48	1.16e-48
9388	0.984	0.358	-1.44547	1.32e-39	6.17e-40
93986	0.078	0.278	1.8247	2.76e-25	1.79e-25
94	0.356	1.582	2.0851	2.06e-93	4.72e-94
940	0.034	0.012	-1.8475	0.000600347	0.000989514
9401	4.694	2.332	-1.03349	4.8e-100	1.04e-100
94059	0.026	0.224	3.19168	2.76e-12	2.75e-12
94122	0.06	0.162	1.38633	2.46e-08	2.98e-08
9420	0.046	0.072	1.20623	2.83e-06	3.89e-06
9423	0.106	0.484	2.09778	3.49e-41	1.58e-41
946	0.034	0.18	1.83447	2.33e-07	3e-07
9464	0	0.07	5.44843	8.68e-07	1.15e-06
9468	0.03	0.126	2.11393	2.18e-12	2.17e-12
9478	1.694	5.12	1.51296	3.88e-65	1.21e-65
948	0.664	20.022	4.97502	0	0
9493	10.542	5.076	-1.03436	7.43e-177	9.74e-178
9514	0.016	0.094	2.51256	8.92e-05	0.00013676
9515	0.01	0.046	1.76159	3.22e-05	4.77e-05
9582	10.08	1.468	-2.79191	0	0
9586	0.38	1.144	1.46858	9.59e-88	2.32e-88
9590	12.028	25.234	1.0632	0	0
9595	1.242	2.308	1.01688	4.78e-43	2.09e-43
9610	14.364	7.13	-1.04915	9.36e-207	1.06e-207
9620	1.348	0.606	-1.12728	2.47e-82	6.31e-83
9628	0.014	0.09	2.62127	1.35e-10	1.45e-10
9630	0.522	4.832	3.25839	5.31e-261	4.71e-262
9633	0.136	0.028	-2.40332	5.89e-10	6.55e-10
9671	0.002	0.032	4.07646	3.34e-05	4.97e-05
9674	0.198	0.062	-1.7256	1.18e-12	1.17e-12
9699	0.004	0.032	3.40404	1.4e-07	1.77e-07
9700	1.354	0.674	-1.026	3.8e-50	1.48e-50
9715	0.482	1.408	1.50021	3.16e-61	1.04e-61
9717	0.034	0.06	1.4865	6.5e-05	9.86e-05
9719	0.01	0.058	2.52505	1.22e-05	1.75e-05
9723	0.034	0.166	2.54603	1.79e-24	1.19e-24
9729	0.01	0.028	1.47284	0.000832751	0.00139362
9734	0.262	1.458	1.98558	1.09e-131	1.89e-132
9750	0.41	2.64	2.6257	3.89e-255	3.56e-256
9760	1.38	0.594	-1.17081	4.95e-39	2.35e-39
9768	15.378	6.704	-1.22838	1.87e-160	2.7e-161
978	5.972	12.254	1.03444	1.04e-61	3.41e-62
9781	3.294	1.596	-1.03629	1.24e-106	2.57e-107
9787	5.982	2.182	-1.47	8.31e-170	1.14e-170
9788	1.34	4.21	1.68844	2.65e-240	2.56e-241
983	12.702	6.25	-1.05065	8.64e-135	1.47e-135
9833	9.098	4.474	-1.02826	1.46e-115	2.79e-116
9837	2.476	1.22	-1.03392	2.84e-46	1.17e-46
9844	0	0.072	6.11828	7.69e-10	8.6e-10
9865	0.014	0.052	1.73902	8.44e-05	0.000128988
9890	0.076	2.954	5.22847	0	0
991	31.468	7.996	-2.00384	0	0
995	2.95	1.04	-1.6176	1.12e-64	3.52e-65
9966	0.256	2.924	3.45147	0	0
9976	1.148	2.532	1.16931	2.61e-36	1.31e-36
999	0.032	0.086	1.41549	2.15e-05	3.16e-05
9992	0.26	0.078	-1.71144	0.000861883	0.0014446
BGI_novel_G000001	0.098	0.028	-1.76283	1.75e-05	2.55e-05
BGI_novel_G000016	0.11	0.26	1.22726	3.15e-06	4.34e-06
BGI_novel_G000017	0.01	0.046	1.99121	0.000264505	0.000422508
BGI_novel_G000018	0.18	0.062	-1.45652	2.9e-06	3.99e-06
BGI_novel_G000019	0.06	0.312	2.30272	1.24e-41	5.57e-42
BGI_novel_G000036	0.118	0.376	1.68107	1.78e-47	7.19e-48
BGI_novel_G000037	0.248	0.71	1.50825	9.12e-20	6.96e-20
BGI_novel_G000039	0.09	0.042	-1.14822	0.000613761	0.00101301
BGI_novel_G000043	0.176	0.456	1.35149	1.47e-58	5e-59
BGI_novel_G000046	0	0.132	7.24507	1.34e-18	1.06e-18
BGI_novel_G000051	1.76	0.882	-1.011	1.24e-05	1.79e-05
BGI_novel_G000055	0.334	0.158	-1.09176	0.000253302	0.00040396
BGI_novel_G000059	0.256	0.116	-1.11347	8.94e-13	8.75e-13
BGI_novel_G000065	0.104	0.026	-2.02166	0.000170425	0.000267646
BGI_novel_G000066	0	0.078	5.71529	7.35e-08	9.14e-08
BGI_novel_G000073	0.074	0.344	2.20339	0.000646226	0.0010695
BGI_novel_G000074	0.924	0.468	-1.00823	6.96e-27	4.33e-27
BGI_novel_G000075	0.134	0.03	-2.24873	6.31e-16	5.49e-16
BGI_novel_G000077	0.092	0.012	-2.99409	0.000101773	0.000156603
BGI_novel_G000079	0	0.04	6.56643	1.14e-12	1.13e-12
BGI_novel_G000081	0.008	0.276	5.11447	8.17e-75	2.26e-75
BGI_novel_G000084	0	0.034	5.19533	6.43e-06	9.06e-06
BGI_novel_G000085	0.082	0.21	1.30133	1.6e-09	1.83e-09
BGI_novel_G000086	199.818	97.692	-1.04208	0	0
BGI_novel_G000087	0.042	0.156	1.80114	9.94e-13	9.74e-13
BGI_novel_G000088	0.09	0.206	1.14696	7.03e-09	8.27e-09
BGI_novel_G000092	0.104	0.002	-6.30082	4.24e-10	4.68e-10
BGI_novel_G000099	0.178	0.072	-1.31707	4.04e-08	4.95e-08
BGI_novel_G000104	0.382	0.048	-3.05634	6.7e-49	2.64e-49
BGI_novel_G000107	28.792	11.94	-1.27964	3.76e-226	3.85e-227
BGI_novel_G000113	0.254	0.088	-1.56061	5.43e-13	5.26e-13
BGI_novel_G000116	0.088	0.304	1.79783	5.48e-18	4.42e-18
BGI_novel_G000119	0.252	0.108	-1.21524	9.68e-06	1.38e-05
BGI_novel_G000122	0.184	0.036	-2.38881	3.13e-10	3.44e-10
BGI_novel_G000124	137.078	57.888	-1.25156	0	0
BGI_novel_G000125	24.81	52.752	1.03112	0	0
BGI_novel_G000126	0	2.292	11.3647	4.68e-175	6.29e-176
BGI_novel_G000130	0.164	0.72	2.15102	6.09e-26	3.89e-26
BGI_novel_G000131	0.188	0.066	-1.51839	6.89e-06	9.73e-06
BGI_novel_G000138	0.092	0.492	2.43659	1.54e-64	4.88e-65
BGI_novel_G000142	0.02	0	-5.21889	5.84e-06	8.21e-06
BGI_novel_G000143	0.034	0.012	-1.52182	0.000414572	0.000673366
BGI_novel_G000145	0.136	0.482	1.77252	5.44e-42	2.42e-42
BGI_novel_G000148	0.148	0.068	-1.1318	2.06e-08	2.49e-08
BGI_novel_G000151	0.054	0.022	-1.20367	7.24e-06	1.02e-05
BGI_novel_G000153	0.318	0.802	1.37203	8.39e-57	2.94e-57
BGI_novel_G000155	0.238	0.098	-1.25531	1.13e-15	9.91e-16
BGI_novel_G000157	0.414	0	-6.48965	4.76e-12	4.79e-12
BGI_novel_G000175	0	0.054	5.81478	2.64e-08	3.19e-08
BGI_novel_G000176	0.1	0.254	1.32144	7.74e-18	6.28e-18
BGI_novel_G000187	0.118	0.258	1.07175	5.68e-07	7.47e-07
BGI_novel_G000190	0.384	0.872	1.15363	4.44e-31	2.48e-31
BGI_novel_G000195	0.136	0.486	1.80685	4.38e-06	6.11e-06
BGI_novel_G000198	0.28	0.702	1.3065	2.04e-28	1.22e-28
BGI_novel_G000202	0.128	0.012	-3.32755	1.64e-09	1.87e-09
BGI_novel_G000210	0.81	0.092	-3.1625	4.79e-129	8.46e-130
BGI_novel_G000218	0.298	2.546	3.02959	0	0
BGI_novel_G000219	0.064	0.406	2.68785	4.65e-60	1.56e-60
BGI_novel_G000227	0.246	0.082	-1.59129	1.69e-16	1.43e-16
BGI_novel_G000247	0.438	0.94	1.10619	6.54e-19	5.12e-19
BGI_novel_G000258	0.624	0.212	-1.55389	4.21e-58	1.45e-58
BGI_novel_G000259	3.222	1.094	-1.55338	5.29e-51	2.03e-51
BGI_novel_G000264	0.038	0.014	-1.59641	0.000452946	0.000738174
BGI_novel_G000271	0.386	1.152	1.56774	2.41e-13	2.3e-13
BGI_novel_G000273	1.18	0.486	-1.31458	6.39e-07	8.43e-07
BGI_novel_G000277	0.812	2.64	1.69779	6.66e-38	3.22e-38
BGI_novel_G000287	0.41	0.886	1.11197	5.69e-07	7.48e-07
BGI_novel_G000303	0.054	0.17	1.6367	4.34e-09	5.04e-09
BGI_novel_G000336	0.746	1.624	1.10493	1.94e-06	2.64e-06
BGI_novel_G000429	0.248	0.656	1.35617	2.24e-30	1.27e-30
BGI_novel_G000452	0.024	0.116	2.23693	0.000725872	0.00120716
BGI_novel_G000466	0.104	0	-5.6537	1.5e-07	1.89e-07
BGI_novel_G000476	0.65	0.072	-3.18848	2.14e-97	4.76e-98
BGI_novel_G000477	0.014	0	-4.56804	0.000303869	0.000488077
BGI_novel_G000480	0.27	1.83	2.77232	6.97e-236	6.9e-237
BGI_novel_G000481	0.292	1.356	2.20288	7.35e-133	1.27e-133
BGI_novel_G000482	0.598	1.34	1.14092	1.82e-16	1.55e-16
BGI_novel_G000485	0.044	0.154	1.77346	7.69e-13	7.5e-13
BGI_novel_G000492	0.246	0.614	1.29159	2.12e-23	1.44e-23
BGI_novel_G000493	0.04	0.006	-2.61837	1.92e-06	2.62e-06
BGI_novel_G000503	0.198	0.084	-1.22893	6.77e-05	0.00010283
BGI_novel_G000540	0.024	0.004	-2.36792	0.000846603	0.00141776
BGI_novel_G000559	0	0.294	6.64664	2.95e-13	2.84e-13
BGI_novel_G000628	0.28	0.11	-1.3466	8.98e-05	0.000137735
BGI_novel_G000672	0.084	0.196	1.17342	0.000562669	0.00092569
BGI_novel_G000673	0.112	0.286	1.29156	9.73e-06	1.39e-05
BGI_novel_G000681	138.744	354.974	1.36697	0	0
BGI_novel_G000682	0.176	0.054	-1.68835	0.000137469	0.000214011
BGI_novel_G000698	0	0.368	5.06282	1.63e-05	2.37e-05
BGI_novel_G000703	0	0.55	9.12553	4.1e-53	1.53e-53
BGI_novel_G000706	0.13	0.448	1.793	1.41e-44	6e-45
BGI_novel_G000707	0.524	1.142	1.11319	1.21e-54	4.41e-55
BGI_novel_G000713	0.674	0.318	-1.11808	1.84e-10	1.99e-10
BGI_novel_G000715	0.066	0.206	1.60439	1.34e-16	1.13e-16
BGI_novel_G000716	0.276	0.794	1.49891	4.47e-38	2.15e-38
BGI_novel_G000717	0.048	0.206	2.08918	3.12e-35	1.6e-35
BGI_novel_G000758	0.002	0.168	6.55885	5.36e-89	1.28e-89
BGI_novel_G000769	0.054	0.4	2.96841	4.07e-20	3.06e-20
BGI_novel_G000770	0.218	1.006	2.2719	1.6e-36	7.95e-37
BGI_novel_G000778	0	0.426	6.35986	2.85e-11	2.97e-11
BGI_novel_G000787	0.09	0	-6.58692	9.9e-13	9.71e-13
BGI_novel_G000789	0.132	0.332	1.28372	1.95e-14	1.79e-14
BGI_novel_G000790	0.538	0.268	-1.02611	9.88e-13	9.69e-13
BGI_novel_G000791	0	0.564	10.0516	1.09e-87	2.65e-88
BGI_novel_G000795	0.718	3.202	2.12278	3.08e-177	4.04e-178
BGI_novel_G000797	0.904	3.99	2.11504	0	0
BGI_novel_G000812	0.026	0.11	2.12009	3.67e-09	4.24e-09
BGI_novel_G000851	0.054	0.174	1.65642	5.6e-06	7.86e-06
BGI_novel_G000870	0.024	0.406	4.01765	1.68e-23	1.14e-23
BGI_novel_G000871	0.152	0	-5.17289	8.15e-06	1.16e-05
BGI_novel_G000880	0.058	0	-5.63686	1.76e-07	2.23e-07
BGI_novel_G000882	0.19	0.622	1.69908	1.1e-73	3.09e-74
BGI_novel_G000884	0.362	0.04	-3.21005	3.71e-53	1.38e-53
BGI_novel_G000885	0.004	0.092	4.63083	2.01e-14	1.85e-14
BGI_novel_G000887	0.778	0.328	-1.28865	2.43e-29	1.41e-29
BGI_novel_G000891	0.066	0	-4.31112	0.000974524	0.00164516
BGI_novel_G000893	0.064	0	-5.27854	3.74e-06	5.18e-06
BGI_novel_G000896	0.038	0.002	-4.06783	0.000143444	0.000223541
BGI_novel_G000898	1.894	0.202	-3.25302	1.3e-80	3.39e-81
BGI_novel_G000901	0	0.072	5.49171	5.96e-07	7.86e-07
BGI_novel_G000904	0.042	0	-6.64036	4.03e-13	3.89e-13
BGI_novel_G000905	0.82	0.222	-1.87698	1.55e-71	4.42e-72
BGI_novel_G000908	1.084	0.474	-1.18268	2.97e-21	2.16e-21
BGI_novel_G000916	0	0.162	5.09082	1.35e-05	1.95e-05
BGI_novel_G000930	0.47	0.16	-1.54109	1.97e-37	9.63e-38
BGI_novel_G000939	0.172	0.836	2.31419	4.94e-75	1.36e-75
BGI_novel_G000955	0.058	0.298	2.39499	1.86e-15	1.65e-15
BGI_novel_G000957	0.576	0.142	-2.02971	1.26e-42	5.52e-43
BGI_novel_G000997	0.124	0	-7.25475	1.42e-18	1.12e-18
BGI_novel_G001009	0.012	0.094	3.15892	9.7e-05	0.000149132
BGI_novel_G001017	0	0.102	6.15612	4.73e-10	5.23e-10
BGI_novel_G001019	0.064	0.158	1.29106	8.6e-05	0.000131579
BGI_novel_G001026	0.28	0.054	-2.35376	0.000982838	0.00165999
BGI_novel_G001028	0.198	0.074	-1.33988	6.74e-11	7.16e-11
BGI_novel_G001032	0	0.99	7.95478	9.54e-28	5.79e-28
BGI_novel_G001033	6.938	0	-11.8926	6.13e-228	6.23e-229
BGI_novel_G001037	0.406	0.888	1.11846	1.05e-06	1.41e-06
BGI_novel_G001045	0.132	0	-6.98714	5.76e-16	5e-16
BGI_novel_G001046	5.996	1.636	-1.84567	0	0
BGI_novel_G001047	0.198	0.576	1.50713	4.04e-34	2.12e-34
BGI_novel_G001051	0	0.786	10.3112	1.03e-100	2.24e-101
BGI_novel_G001052	0.098	0.032	-1.63872	3.7e-10	4.07e-10
BGI_novel_G001077	0.13	0.754	2.51034	1.62e-30	9.14e-31
BGI_novel_G001122	0.334	0.696	1.05357	1.43e-13	1.36e-13
BGI_novel_G001133	0.162	0.062	-1.41154	7.32e-06	1.04e-05
BGI_novel_G001143	0.022	0.072	1.70022	2.73e-06	3.75e-06
BGI_novel_G001195	0.01	0.126	3.50965	7.92e-15	7.18e-15
BGI_novel_G001196	0.156	0.006	-4.53546	4.85e-16	4.2e-16
BGI_novel_G001197	0.766	0.344	-1.12119	1.64e-16	1.4e-16
BGI_novel_G001202	0.07	0	-5.17932	7.78e-06	1.1e-05
BGI_novel_G001254	0.012	0.104	3.16873	0.000359898	0.0005812
BGI_novel_G001263	0.922	2.882	1.60134	5.95e-09	6.97e-09
BGI_novel_G001288	0	0.098	7.27957	5.74e-19	4.49e-19
BGI_novel_G001307	2.342	0.978	-1.295	3.64e-28	2.18e-28
BGI_novel_G001312	0.79	0.168	-2.26994	2.12e-10	2.31e-10
BGI_novel_G001316	0	0.282	7.9468	1.27e-27	7.72e-28
BGI_novel_G001385	0.072	0	-6.22084	2.34e-10	2.55e-10
BGI_novel_G001407	0.046	0.104	1.11177	1.18e-11	1.21e-11
BGI_novel_G001462	0.134	0.448	1.7231	3.56e-23	2.44e-23
BGI_novel_G001541	0.64	0.024	-4.68406	1.5e-27	9.16e-28
BGI_novel_G001545	0.482	0.21	-1.1672	2.04e-15	1.81e-15
BGI_novel_G001546	0	0.106	4.4379	0.000538712	0.000884281
BGI_novel_G001547	0.134	0.516	1.95745	4.82e-73	1.36e-73
BGI_novel_G001550	1.206	0	-10.2937	4.9e-99	1.08e-99
BGI_novel_G001553	0.048	1.072	4.44534	0	0
BGI_novel_G001554	0.134	0.422	1.6132	2.37e-17	1.95e-17
BGI_novel_G001555	0.592	0.004	-7.52452	3.53e-78	9.39e-79
BGI_novel_G001556	0.02	1.684	6.2744	5.45e-56	1.95e-56
BGI_novel_G001557	0.06	2.79	5.44986	7.96e-238	7.77e-239
BGI_novel_G001558	0.078	0.466	2.52402	7.46e-08	9.29e-08
BGI_novel_G001622	2.414	1.102	-1.14572	9.88e-15	8.99e-15
BGI_novel_G001627	1.31	0.24	-2.49617	5.3e-25	3.47e-25
BGI_novel_G001630	0.482	0.076	-2.71031	2.01e-06	2.74e-06
BGI_novel_G001631	30.38	8.304	-1.88244	0	0
BGI_novel_G001634	0.408	0	-5.73073	7.03e-08	8.73e-08
BGI_novel_G001642	0	0.188	5.68611	9.81e-08	1.23e-07
BGI_novel_G001646	2.78	0.11	-4.64494	9.87e-84	2.49e-84
BGI_novel_G001650	0.468	0	-7.4112	2.73e-20	2.05e-20
BGI_novel_G001652	0	4.506	9.34245	8.6e-60	2.9e-60
BGI_novel_G001655	0	0.122	5.16452	8.03e-06	1.14e-05
BGI_novel_G001659	0	0.144	6.07604	1.31e-09	1.48e-09
BGI_novel_G001661	1.268	0.27	-2.26412	1.42e-19	1.09e-19
BGI_novel_G001667	0.426	1.44	1.70058	2.17e-23	1.48e-23
BGI_novel_G001668	0.072	0.408	2.49936	1.74e-13	1.66e-13
BGI_novel_G001680	0.36	1.002	1.43845	7.21e-08	8.96e-08
BGI_novel_G001681	0.224	0	-5.63802	1.74e-07	2.21e-07
BGI_novel_G001683	0	0.23	6.36855	2.51e-11	2.61e-11
BGI_novel_G001686	2.852	1.342	-1.1066	3.04e-11	3.17e-11
BGI_novel_G001688	0.32	0.126	-1.38094	7.01e-05	0.000106536
BGI_novel_G001691	0.316	0.022	-3.70588	3.83e-17	3.17e-17
BGI_novel_G001694	2.446	0.97	-1.27309	1.27e-49	4.95e-50
BGI_novel_G001695	10.148	27.758	1.40119	4.44e-70	1.29e-70
BGI_novel_G001696	0.508	0.142	-1.87927	2.31e-05	3.39e-05
BGI_novel_G001698	0	13.344	11.5215	7.91e-190	9.74e-191
BGI_novel_G001699	1.34	0.568	-1.23956	6.22e-07	8.21e-07
BGI_novel_G001704	0.046	2.038	5.4094	4.89e-163	6.93e-164
BGI_novel_G001707	0.538	0.228	-1.25094	4.66e-12	4.69e-12
BGI_novel_G001709	0.15	0.798	2.38082	3.47e-08	4.23e-08
BGI_novel_G001711	0.43	10.6	4.64523	0	0
BGI_novel_G001721	1.284	0.456	-1.46701	3.14e-20	2.36e-20
BGI_novel_G001722	0.266	0.046	-2.47374	1.71e-08	2.05e-08
BGI_novel_G001723	3.248	1.408	-1.22471	2.61e-22	1.84e-22
BGI_novel_G001728	0.064	0	-5.06498	1.72e-05	2.51e-05
BGI_novel_G001736	0.282	1.562	2.46288	1.25e-124	2.26e-125
BGI_novel_G001739	2.402	0.248	-3.30688	1.13e-68	3.37e-69
BGI_novel_G001745	0.582	0.144	-2.06387	5.6e-46	2.32e-46
BGI_novel_G001752	2.276	1.082	-1.07547	3.67e-65	1.15e-65
BGI_novel_G001755	0.28	0.096	-1.57331	0.000166025	0.000260415
BGI_novel_G001760	0.988	0.41	-1.23792	4.41e-14	4.1e-14
BGI_novel_G001761	0.688	0.034	-4.36048	1.62e-08	1.94e-08
BGI_novel_G001762	0.212	0.782	1.80318	6.93e-08	8.6e-08
BGI_novel_G001763	0	0.116	6.05078	1.78e-09	2.03e-09
BGI_novel_G001769	0.36	1.002	1.43845	7.21e-08	8.96e-08
BGI_novel_G001770	0.224	0	-5.63802	1.74e-07	2.21e-07
BGI_novel_G001781	0.2	0.1	-1.05528	0.000726819	0.00120885
BGI_novel_G001782	9.032	3.716	-1.2533	5.13e-268	4.43e-269
BGI_novel_G001785	0.858	0.254	-1.79002	7.22e-13	7.03e-13
BGI_novel_G001786	0.048	0.656	3.78757	7.64e-13	7.45e-13
BGI_novel_G001787	17.534	6.528	-1.44365	1.19e-115	2.28e-116
BGI_novel_G001790	0.658	1.35	1.01184	6.93e-06	9.79e-06
BGI_novel_G001791	2.49	0.97	-1.3991	5.8e-28	3.5e-28
BGI_novel_G001792	0.27	0	-7.0704	9.82e-17	8.26e-17
BGI_novel_G001793	0.594	0.008	-6.33858	2.22e-30	1.26e-30
BGI_novel_G001794	0.67	0.27	-1.2957	7.41e-06	1.05e-05
BGI_novel_G001800	2	9.56	2.23039	1.29e-179	1.67e-180
BGI_novel_G001801	0.04	0.21	2.31701	2.64e-07	3.4e-07
BGI_novel_G001803	0.428	0.988	1.18647	3.22e-70	9.35e-71
BGI_novel_G001805	0.066	0.018	-1.89913	2.96e-11	3.08e-11
BGI_novel_G001807	0.362	0.018	-4.43235	5.46e-79	1.44e-79
BGI_novel_G001811	0.098	0.254	1.33709	2.87e-07	3.71e-07
BGI_novel_G001824	0.094	0.206	1.11099	7.55e-05	0.000114995
BGI_novel_G001855	0.172	0.078	-1.15918	9.4e-06	1.34e-05
BGI_novel_G001869	0	0.108	4.86281	5.82e-05	8.79e-05
BGI_novel_G001871	0.092	0.9	3.31778	1.38e-171	1.87e-172
BGI_novel_G001872	0.23	0.642	1.50085	4.88e-32	2.67e-32
BGI_novel_G001873	0.028	0.414	3.89589	0.00011102	0.000171367
BGI_novel_G001874	0.82	1.938	1.23262	1.32e-14	1.2e-14
BGI_novel_G001876	0.022	0.11	2.34682	2.59e-15	2.3e-15
BGI_novel_G001878	0.096	0.44	2.18723	2.42e-18	1.93e-18
BGI_novel_G001882	0.148	0.512	1.75727	3.49e-22	2.47e-22
BGI_novel_G001893	0.576	0.26	-1.15843	3.89e-18	3.12e-18
BGI_novel_G001909	0.598	0.188	-1.64222	1.45e-34	7.53e-35
BGI_novel_G001917	0.552	1.26	1.15651	1.01e-09	1.13e-09
BGI_novel_G001928	0.18	0.042	-2.16628	2.43e-07	3.12e-07
BGI_novel_G001955	0.074	0.304	1.9905	1.25e-08	1.48e-08
BGI_novel_G001956	0.208	0.056	-1.8475	0.000342229	0.00055184
BGI_novel_G001966	0.224	0.074	-1.62062	0.000176449	0.000277675
BGI_novel_G001970	1.804	0.886	-1.04173	2.8e-56	9.95e-57
BGI_novel_G001973	0.538	0.186	-1.55697	1.09e-08	1.29e-08
BGI_novel_G001975	0.014	0	-4.98185	2.97e-05	4.39e-05
BGI_novel_G001977	0.038	0.108	1.54365	1.75e-10	1.89e-10
BGI_novel_G001989	0.552	0.094	-2.5359	1.84e-40	8.44e-41
BGI_novel_G001991	0.02	0.104	2.34929	3.36e-08	4.1e-08
BGI_novel_G001992	1.774	0.366	-2.29067	8.89e-99	1.96e-99
BGI_novel_G001994	0.256	0.124	-1.03566	0.000149574	0.0002336
BGI_novel_G001995	0.664	0.12	-2.45131	1.16e-34	6e-35
BGI_novel_G001997	0.146	0.006	-4.7871	3.41e-14	3.16e-14
BGI_novel_G002018	0.078	0.19	1.21965	7.59e-08	9.46e-08
BGI_novel_G002027	0.52	1.186	1.20875	3.42e-45	1.44e-45
BGI_novel_G002028	0.008	0.16	4.29879	4.82e-17	4e-17
BGI_novel_G002029	0.082	0.328	2.03215	1.12e-32	6.07e-33
BGI_novel_G002031	0.03	0.626	4.42663	5.93e-16	5.15e-16
BGI_novel_G002032	0.098	0.56	2.57681	1.33e-29	7.69e-30
BGI_novel_G002034	0.008	0.16	4.29879	4.82e-17	4e-17
BGI_novel_G002035	0.082	0.328	2.03215	1.12e-32	6.07e-33
BGI_novel_G002084	0.008	0.064	2.94297	0.000332112	0.000535152
BGI_novel_G002085	0.148	0.486	1.67749	8.77e-10	9.84e-10
BGI_novel_G002087	0.252	0.756	1.53605	1.08e-05	1.55e-05
