# Supplementary material for: Multifaceted characterization of the signatures and efficacy of mesenchymal stem/stromal cells in acquired aplastic anemia
Source: Stem Cell Res Ther. 2020 Feb 13;11:59. doi: 10.1186/s13287-020-1577-2 (PMC7020384; doi:10.1186/s13287-020-1577-2)
Supplement: Supplementary file 7 — Additional file 7: Table S2. The SNP variations of AA-MSCs and HD-MSCs. [file 13287_2020_1577_MOESM7_ESM.xlsx]

## Sheet: SNP number
SNP variations
Sample	A-G	C-T	Transition	A-C	A-T	C-G	G-T	Transversion	Total
HD-1	27744	27816	55560	4967	3785	6268	4794	19814	75374
HD-2	35467	35149	70616	6535	5361	8001	6420	26317	96933
HD-3	37029	36673	73702	6668	5500	8056	6528	26752	100454
AA-1	36308	36030	72338	6518	5154	7838	6473	25983	98321
AA-2	36241	36064	72305	6736	5294	8071	6479	26580	98885
AA-3	47380	47754	95134	8308	6837	10033	8245	33423	128557
