# Supplementary material for: Multifaceted characterization of the signatures and efficacy of mesenchymal stem/stromal cells in acquired aplastic anemia
Source: Stem Cell Res Ther. 2020 Feb 13;11:59. doi: 10.1186/s13287-020-1577-2 (PMC7020384; doi:10.1186/s13287-020-1577-2)
Supplement: Supplementary file 8 — Additional file 8: Table S3. The numbers of variable shear events in AA-MSCs and HD-MSCs. [file 13287_2020_1577_MOESM8_ESM.xlsx]

## Sheet: Sheet1
Variable shear event number
Sample	Alternative 5' Splicing Site（A5SS）	Alternative 3' Splicing Site（A3SS）	Mutually exclusive exons（MXE）	Retained Intron（RI）	Skipped Exon（SE）	Total	SE/Total
HD-1	3089	3947	2318	2127	15179	26660	56.9355
HD-2	3539	4375	2840	2256	18777	31787	59.0713
HD-3	3413	4325	2721	2306	17831	30596	58.2789
AA-1	3334	4070	2627	2187	16945	29163	58.1044
AA-2	3503	4374	2832	2275	18354	31338	58.5679
AA-3	3446	4393	2764	2304	18153	31060	58.4449
