# Supplementary material for: Multifaceted characterization of the signatures and efficacy of mesenchymal stem/stromal cells in acquired aplastic anemia
Source: Stem Cell Res Ther. 2020 Feb 13;11:59. doi: 10.1186/s13287-020-1577-2 (PMC7020384; doi:10.1186/s13287-020-1577-2)
Supplement: Supplementary file 10 — Additional file 10: Table S5. The down-regulated genes in HD-MSCs. [file 13287_2020_1577_MOESM10_ESM.xlsx]

## Sheet: Sheet1
DEGs for log2(AA/HD)<-1
Gene ID	HD FPKM	AA FPKM	log2(AA/HD)	Qvalue(HD-vs-AA)	Pvalue(HD-vs-AA)
100129792	0.452	0.088	-2.3637	6.2e-30	3.55e-30
100133941	0.238	0.06	-2.03551	8.15e-10	9.13e-10
10024	6.702	2.04	-1.62489	3.08e-140	5.07e-141
100289279	2.388	0.332	-2.77623	2.21e-100	4.81e-101
100293534	0.016	0	-4.62335	0.000230408	0.00036604
100506581	4.372	2.056	-1.06565	8.94e-24	6.03e-24
100507462	0.182	0.066	-1.45461	3.4e-06	4.7e-06
100526693	4.428	1.916	-1.10983	1.25e-40	5.7e-41
100529239	1.478	0.148	-1.51316	4.97e-12	5.01e-12
100652871	0.058	0	-5.63159	1.85e-07	2.35e-07
100885850	0.274	0.14	-1.07551	9.14e-05	0.00014021
1009	213.31	96.048	-1.1548	0	0
100996318	0.06	0.022	-1.45846	0.000757551	0.00126253
100996717	19.322	6.104	-1.53863	0	0
10112	12.844	2.552	-2.36076	0	0
10170	5.7	0.744	-2.86011	1.52e-207	1.7e-208
101927572	0.16	0.012	-3.71144	0.00034232	0.000552043
101928422	1.172	0.398	-1.58503	1.44e-37	7.05e-38
101929599	0.064	0.006	-3.30966	3.26e-05	4.84e-05
101930090	2.416	0.622	-1.98761	4.2e-64	1.34e-64
10225	0.1	0.02	-2.24171	6.57e-08	8.15e-08
10272	28.952	13.572	-1.09852	0	0
102723475	0.044	0	-5.35796	2e-06	2.73e-06
102724101	0.042	0	-5.64501	1.62e-07	2.06e-07
102724378	0.288	0.13	-1.15643	4.77e-05	7.16e-05
102724862	0.112	0.012	-2.95773	2.85e-09	3.28e-09
102724994	0.132	0.036	-1.90701	3.18e-06	4.39e-06
102725035	0.036	0	-4.8858	5.38e-05	8.12e-05
1031	12.346	5.744	-1.16174	1.91e-151	2.91e-152
1033	18.158	5.534	-1.74434	9.48e-186	1.18e-186
10344	8.17	3.748	-1.11811	4.1e-27	2.53e-27
104	16.438	6.722	-1.24601	0	0
10403	4.55	1.904	-1.28054	1.7e-77	4.55e-78
10460	16.606	5.84	-1.53534	0	0
10481	0.034	0	-4.81836	8.02e-05	0.000122353
10529	0.152	0.034	-2.40332	1.74e-15	1.54e-15
105370045	0.112	0	-4.31112	0.000974524	0.00164516
105376678	0.114	0.024	-2.25893	0.000651893	0.0010792
105377805	0.03	0.008	-2.33293	0.000387062	0.000626937
105379575	0.074	0.02	-1.86515	3.96e-06	5.49e-06
1058	5.506	1.678	-1.79714	3.06e-87	7.45e-88
10615	7.226	2.568	-1.51627	1.51e-279	1.24e-280
10683	0.216	0.09	-1.34442	2.25e-05	3.31e-05
10687	0.826	0.378	-1.17918	1.78e-29	1.04e-29
107984126	0.586	0.224	-1.38795	3.04e-09	3.51e-09
107984152	0.064	0	-5.67264	1.25e-07	1.57e-07
107985021	0.042	0.016	-1.50577	5.2e-06	7.29e-06
107985410	0.258	0.104	-1.33293	2.79e-14	2.57e-14
107985728	1.638	0.8	-1.05991	7.49e-36	3.78e-36
107986351	0.172	0.04	-2.20314	7.06e-09	8.31e-09
107986352	0.182	0.09	-1.04332	2.87e-05	4.25e-05
107986711	0.102	0.008	-3.59596	0.00062733	0.00103672
107987001	1.378	0.64	-1.13299	1.81e-18	1.44e-18
107987433	0.13	0.044	-1.61295	1.94e-06	2.64e-06
1082	0.132	0.01	-3.68646	0.000111089	0.000171491
10870	0.79	0.426	-1.0877	0.000788733	0.00131666
10940	4.408	2.116	-1.04468	6.13e-105	1.29e-105
10942	0.422	0.196	-1.20365	8.11e-05	0.00012386
11004	10.448	3.312	-1.67431	0	0
11036	0.33	0.062	-2.45545	3.15e-11	3.29e-11
11065	40.692	14.076	-1.56365	0	0
11075	29.85	9.418	-1.71671	0	0
11113	3.798	1.314	-1.53248	0	0
11130	14.764	5.88	-1.34122	1.06e-202	1.23e-203
11144	0.378	0.146	-1.52679	3.18e-09	3.67e-09
11166	0.112	0.016	-2.72721	1.25e-08	1.49e-08
113	12.904	6.15	-1.05082	0	0
113130	7.35	2.866	-1.38204	3.82e-166	5.34e-167
11339	2.884	0.9	-1.69769	5.35e-41	2.43e-41
1138	0.32	0.122	-1.47043	6.68e-10	7.45e-10
114800	0.302	0.136	-1.1699	1.85e-09	2.11e-09
114827	0.146	0.046	-1.59596	2.59e-05	3.82e-05
114990	1.446	0.542	-1.39176	7.64e-38	3.7e-38
115207	77.92	36.198	-1.12243	0	0
116071	0.308	0.09	-1.73683	4.14e-09	4.81e-09
1163	50.458	23.434	-1.13044	1.5e-237	1.46e-238
116372	25.492	4.452	-2.51234	0	0
1164	47.864	21.832	-1.15848	6.33e-168	8.78e-169
116441	0.254	0.116	-1.18879	1.99e-08	2.39e-08
116442	0.11	0.046	-1.33293	7.65e-05	0.00011661
117144	0.15	0.024	-2.79236	3.33e-10	3.65e-10
119	0.55	0.018	-4.45966	3.86e-108	7.89e-109
119587	0.234	0.088	-1.27689	3.38e-07	4.4e-07
124220	0.992	0.28	-1.83952	2.54e-11	2.64e-11
125875	0.526	0.212	-1.15118	1.11e-06	1.49e-06
126353	0.06	0.01	-2.65486	2.63e-05	3.87e-05
127255	0.274	0.094	-1.5612	0.000116464	0.000180108
128209	0.982	0.408	-1.26576	1.01e-31	5.58e-32
128239	5.39	1.742	-1.65226	0	0
130340	0.906	0.36	-1.30877	1.12e-30	6.31e-31
134111	0.138	0.066	-1.12251	4.57e-07	5.99e-07
1364	0.952	0.298	-1.70699	3.47e-22	2.45e-22
136895	0.702	0.296	-1.37175	1.98e-22	1.39e-22
1373	2.442	1.114	-1.09198	3.2e-82	8.21e-83
138162	5.072	2.18	-1.24205	4.38e-25	2.85e-25
140686	2.254	0.39	-2.31533	3.55e-22	2.51e-22
140738	1.338	0.53	-1.34007	1.22e-19	9.37e-20
143686	4.7	1.92	-1.29223	0	0
145264	0.112	0.02	-2.47043	0.000134002	0.000208438
145581	0.198	0.036	-2.38226	3.66e-17	3.03e-17
1468	6.532	3.044	-1.11213	1.47e-81	3.78e-82
146909	2.96	1.08	-1.48525	2.38e-127	4.24e-128
146956	2.526	0.988	-1.35654	1.44e-49	5.65e-50
147841	5.22	1.81	-1.51565	1.36e-99	2.97e-100
148113	0.274	0.084	-1.73614	1.09e-15	9.59e-16
148229	1.378	0.67	-1.136	2.3e-33	1.23e-33
151230	0.194	0.06	-1.71449	3.06e-11	3.19e-11
151648	1.576	0.718	-1.18089	1.02e-29	5.86e-30
152816	1.912	0.776	-1.33177	3.7e-30	2.11e-30
158763	0.038	0.006	-2.81836	0.000884667	0.00148506
1690	0.11	0.052	-1.35204	0.000724072	0.00120393
1746	2.886	1.246	-1.22292	1.71e-48	6.78e-49
1749	5.252	1.892	-1.52273	6.03e-69	1.79e-69
1756	7	3.126	-1.13281	9.68e-209	1.08e-209
18	2.774	1.102	-1.3375	3.4e-113	6.61e-114
1813	0.198	0.084	-1.24663	1.72e-05	2.51e-05
182	7.3	2.882	-1.35611	0	0
1896	0.048	0.018	-1.72149	0.000108464	0.000167264
1949	0.594	0.268	-1.18093	8.95e-15	8.13e-15
1953	13.676	5.112	-1.29864	0	0
196410	1.04	0.372	-1.49241	1.26e-16	1.07e-16
1969	26.856	12.57	-1.08765	0	0
197021	2.01	0.942	-1.14071	7.72e-31	4.33e-31
199800	0.162	0.052	-1.6587	1.92e-05	2.8e-05
201254	26.438	11.754	-1.18874	4.52e-139	7.5e-140
201255	3.606	1.772	-1.04066	5.53e-56	1.98e-56
203328	0.55	0.102	-2.6955	3.92e-15	3.51e-15
2042	1.238	0.548	-1.15764	3.12e-49	1.23e-49
2051	0.094	0.044	-1.14806	0.000534017	0.000876231
2053	0.698	0.302	-1.21263	3.81e-12	3.82e-12
2146	3.402	1.636	-1.07421	5.23e-55	1.9e-55
2161	0.254	0.108	-1.22601	5.74e-05	8.68e-05
219738	0.4	0.106	-2.011	1.45e-07	1.83e-07
219844	5.976	2.474	-1.26907	1.43e-64	4.5e-65
220134	2.756	1.174	-1.24727	5.63e-61	1.86e-61
2210	0.054	0	-4.55202	0.00032873	0.000529544
221150	3.59	1.326	-1.46171	1.4e-98	3.1e-99
221395	0.538	0.098	-2.59925	1.2e-64	3.78e-65
2239	2.592	1.188	-1.14956	5.67e-65	1.78e-65
2263	1.08	0.202	-2.51277	1.99e-92	4.59e-93
2290	0.206	0.052	-1.9652	3.42e-11	3.58e-11
22974	24.348	8.34	-1.55019	0	0
22998	17.986	2.418	-2.89962	0	0
2305	16.03	5.7	-1.523	0	0
23089	1.55	0.4	-2.00329	5.22e-158	7.61e-159
23098	2.236	0.988	-1.19796	1.29e-117	2.44e-118
23105	0.034	0.002	-3.9652	4.03e-08	4.94e-08
23286	0.958	0.366	-1.41778	9.33e-43	4.09e-43
23397	3.916	1.614	-1.32058	2.55e-102	5.45e-103
23462	0.21	0.076	-1.57394	1.55e-06	2.1e-06
23532	0.034	0	-4.33293	0.000889832	0.00149488
23542	0.114	0.048	-1.11792	0.000437898	0.000712733
23594	7.35	3.452	-1.10753	8.81e-73	2.49e-73
23769	0.184	0.066	-1.62619	4.83e-09	5.63e-09
24137	4	1.432	-1.505	4.82e-182	6.16e-183
2487	2.286	0.97	-1.24489	4.36e-48	1.74e-48
2491	1.794	0.828	-1.13125	9.39e-59	3.2e-59
255043	0.506	0.238	-1.12482	1.32e-06	1.78e-06
255231	0.404	0.094	-2.18934	6.99e-22	5e-22
2556	0.104	0.012	-3.06989	3.46e-10	3.8e-10
2562	0.114	0.022	-2.41539	1.39e-13	1.32e-13
25791	0.346	0.046	-3.16943	1.39e-23	9.43e-24
25817	1.676	0.424	-1.98043	2.58e-64	8.2e-65
25830	0.278	0.118	-1.29858	2.55e-06	3.5e-06
25886	5.624	2.372	-1.23799	1.03e-83	2.59e-84
26047	0.226	0.11	-1.12111	1.2e-15	1.06e-15
2624	0.84	0.166	-2.34358	1.15e-53	4.22e-54
26266	0.38	0.178	-1.22891	9.89e-13	9.69e-13
26301	1.042	0.516	-1.00591	2.94e-12	2.94e-12
2650	9.456	3.636	-1.39614	0	0
26648	0.384	0.162	-1.26254	0.000267331	0.000427452
267004	2.48	1.016	-1.27239	1.21e-43	5.25e-44
2675	0.19	0.002	-6.48673	2.25e-22	1.59e-22
2696	0.366	0.156	-1.15643	1.63e-08	1.96e-08
27035	0.07	0.01	-2.81836	6.56e-05	9.95e-05
27143	0.072	0.022	-1.80241	9.75e-06	1.39e-05
27284	0.068	0.006	-3.59596	0.00062733	0.00103672
27289	0.154	0.038	-2.14028	1.23e-05	1.78e-05
2731	0.352	0.138	-1.3714	2.6e-13	2.49e-13
2781	0.384	0.14	-1.49929	8.06e-16	7.04e-16
2825	27.146	12.474	-1.11066	0	0
283643	2.548	1.188	-1.14451	2.88e-28	1.72e-28
284040	1.12	0.298	-1.97063	9.53e-42	4.27e-42
284312	0.2	0.06	-1.32416	2.09e-06	2.86e-06
284403	2.734	1.072	-1.32855	2.83e-78	7.51e-79
286046	0.096	0.046	-1.18093	0.0009051	0.00152301
286077	2.094	0.802	-1.39783	4.39e-111	8.69e-112
286133	0.092	0.032	-1.59596	8.81e-06	1.26e-05
286151	0.286	0.116	-1.21745	9.08e-08	1.14e-07
29127	15.788	6.542	-1.27852	0	0
29128	7.638	3.858	-1.01033	2.45e-164	3.45e-165
29785	0.478	0.194	-1.33293	6.21e-12	6.28e-12
29893	4.31	2.116	-1.04955	2.7e-35	1.38e-35
29941	0.54	0.154	-1.82916	1.45e-26	9.11e-27
29968	31.29	15.524	-1.0156	0	0
3014	35.416	16.834	-1.09513	0	0
3015	172.566	79.3	-1.14008	0	0
3053	1.646	0.476	-1.74414	2.72e-45	1.14e-45
3125	1.988	0.88	-1.13939	2.51e-15	2.24e-15
3148	24.798	12.064	-1.06128	1.38e-207	1.54e-208
3149	6.168	2.72	-1.2012	9.81e-157	1.45e-157
3151	137.114	66.766	-1.05598	0	0
3161	4.624	1.77	-1.41315	5.36e-130	9.4e-131
332	16.7	4.86	-1.8045	0	0
3363	12.056	5.968	-1.02769	7.34e-217	7.75e-218
3381	3.354	0.614	-2.43204	6.85e-98	1.52e-98
338596	0.096	0.026	-1.49643	1.52e-05	2.21e-05
339456	0.11	0.016	-2.81836	0.000884667	0.00148506
3397	75.842	24.226	-1.65092	0	0
3399	7.808	3.816	-1.03222	1.98e-51	7.58e-52
340075	9.614	4.826	-1.02099	6.07e-168	8.4e-169
340348	0.388	0.124	-1.7019	3.55e-11	3.71e-11
3417	31.426	15.416	-1.02887	0	0
347731	0.064	0.03	-1.1485	0.000376144	0.000608406
347732	0.1	0.006	-4.18093	1.67e-05	2.43e-05
349136	4.556	2.118	-1.1143	1.48e-52	5.56e-53
3560	0.116	0.036	-1.73347	2.36e-07	3.04e-07
3635	0.064	0.016	-2.04342	1.7e-06	2.31e-06
3655	3.716	1.498	-1.29111	9.97e-162	1.43e-162
3665	1.746	0.894	-1.02575	9e-18	7.32e-18
3689	0.546	0.178	-1.60228	2.43e-19	1.88e-19
3706	0.358	0.124	-1.54705	4.85e-08	5.97e-08
3713	0.046	0	-4.71144	0.000145416	0.000226755
373856	0.582	0.192	-1.62656	2.96e-07	3.83e-07
374	20.802	9.802	-1.10249	2.08e-153	3.14e-154
3753	0.066	0.01	-2.52954	1.25e-05	1.79e-05
375791	0.606	0.27	-1.15986	1.87e-06	2.54e-06
378708	1.164	0.118	-3.3445	1.33e-36	6.59e-37
3822	0.114	0.026	-2.22513	0.000818051	0.0013681
3833	11.636	4.044	-1.53703	4.27e-267	3.71e-268
3838	57.74	28.088	-1.05173	0	0
3855	12.468	5.334	-1.24626	4.4e-154	6.58e-155
3860	0.064	0.004	-3.91789	0.00010225	0.000157402
3861	0.272	0.014	-4.33293	8.07e-15	7.32e-15
3866	1.022	0.482	-1.07884	1.52e-13	1.44e-13
3868	0.146	0.02	-2.77654	6.76e-07	8.93e-07
387103	8.354	2.78	-1.61121	1.06e-97	2.36e-98
387755	0.458	0.058	-2.98828	5.19e-33	2.79e-33
387890	0.708	0.334	-1.07513	2.42e-09	2.78e-09
3887	16.568	2.192	-2.91246	0	0
392617	0.256	0.086	-1.62767	1.44e-12	1.42e-12
399947	2.202	0.982	-1.15389	3.08e-89	7.35e-90
4001	8.378	3.094	-1.486	1.46e-218	1.53e-219
400451	1.22	0.45	-1.43909	6.99e-31	3.92e-31
4005	7.634	2.892	-1.45367	3.85e-120	7.17e-121
401262	0.092	0.016	-3.09846	0.000156774	0.000245273
402569	0.036	0.004	-3.59596	0.00062733	0.00103672
4050	0.134	0.02	-2.81836	0.000884667	0.00148506
4085	13.402	6.01	-1.17677	9.39e-127	1.68e-127
4147	7.358	2.08	-1.7761	0	0
4168	0.044	0.008	-2.47043	0.000134002	0.000208438
4232	163.256	74.664	-1.12601	0	0
4288	4.574	2.198	-1.04427	7.34e-284	5.98e-285
4312	72.232	13.988	-2.37471	0	0
4325	10.326	3.19	-1.69688	0	0
440689	5.322	1.854	-1.53702	5.37e-23	3.71e-23
443	0.22	0.074	-1.42613	6.35e-05	9.63e-05
4487	1.686	0.65	-1.39405	1.22e-29	7.03e-30
4605	8.524	3.92	-1.14894	1.13e-155	1.67e-156
4684	0.916	0.426	-1.10501	4.11e-34	2.15e-34
4741	4.04	1.112	-1.88757	1.8e-179	2.33e-180
4751	3.514	0.934	-1.9517	7.43e-106	1.55e-106
4900	4.658	0.89	-2.42099	2.78e-102	5.93e-103
4953	46.78	21.772	-1.10605	0	0
5002	4.834	1.832	-1.51522	1.1e-68	3.29e-69
5013	0.044	0.004	-3.09846	0.000156774	0.000245273
5029	0.102	0.036	-1.36506	6.12e-07	8.07e-07
50614	0.172	0.064	-1.47666	1.32e-05	1.91e-05
50615	0.764	0.268	-1.54089	4.39e-39	2.07e-39
5063	0.294	0.13	-1.07	4.66e-13	4.51e-13
50861	1.622	0.426	-1.96454	7.8e-58	2.69e-58
50964	0.198	0.042	-2.28784	1.74e-09	1.99e-09
5104	0.478	0.124	-1.9652	1.54e-17	1.26e-17
51200	46.136	18.62	-1.29431	0	0
51203	14.758	5.446	-1.45782	0	0
51286	1.726	0.386	-2.17526	5.11e-46	2.11e-46
51378	0.592	0.08	-2.77817	3.33e-56	1.19e-56
5139	2.086	0.768	-1.44028	1.05e-135	1.79e-136
51512	6.71	2.358	-1.55169	2.58e-276	2.15e-277
5157	1.054	0.34	-1.66009	4.57e-24	3.06e-24
51659	8.36	3.474	-1.29819	2.03e-75	5.57e-76
5307	3.924	1.162	-1.72833	3.09e-112	6.06e-113
5334	0.166	0.066	-1.37778	9.74e-11	1.04e-10
5362	0.744	0.284	-1.42486	7.18e-81	1.86e-81
5367	1.388	0.114	-2.95542	6e-24	4.03e-24
54020	0.298	0.076	-2.011	9.27e-15	8.42e-15
5420	1.156	0.254	-2.17575	6.15e-115	1.18e-115
54221	0.448	0.19	-1.40004	1.29e-08	1.54e-08
54443	12.798	5.626	-1.20165	0	0
54478	9.708	3.194	-1.64045	2.22e-164	3.12e-165
54492	0.6	0.258	-1.22281	3.55e-27	2.19e-27
54498	69.028	28.07	-1.3107	0	0
54577	0.272	0.116	-1.22851	4.09e-06	5.69e-06
54855	0.154	0.058	-1.48493	2.67e-10	2.92e-10
54894	0.5	0.178	-1.58465	1.43e-30	8.11e-31
55034	0.87	0.364	-1.2671	1.15e-19	8.83e-20
55061	0.16	0.058	-1.32134	3.25e-05	4.83e-05
55089	0.094	0.032	-1.56739	2.28e-05	3.35e-05
55143	7.634	2.52	-1.62025	4.98e-208	5.54e-209
55165	7.288	2.576	-1.51296	1.76e-189	2.17e-190
55247	1.54	0.774	-1.03372	1.08e-21	7.8e-22
55301	0.658	0.22	-1.59085	1.66e-13	1.58e-13
55355	11.098	4.236	-1.41184	4.91e-265	4.31e-266
5540	0.252	0.096	-1.36456	1.5e-11	1.54e-11
554282	1.108	0.31	-1.85418	2.39e-35	1.22e-35
55635	3.604	1.56	-1.23038	4.29e-125	7.74e-126
55655	0.382	0.13	-1.52234	2.35e-15	2.09e-15
5570	1.306	0.436	-1.63778	2.15e-18	1.71e-18
55723	10.55	4.396	-1.29061	4.99e-141	8.19e-142
55771	7.142	2.476	-1.55012	0	0
55789	1.586	0.582	-1.47828	1.57e-39	7.36e-40
55790	18.272	7.456	-1.35197	0	0
55801	0.944	0.136	-2.84108	7.04e-22	5.04e-22
55843	0.068	0	-5.011	2.46e-05	3.62e-05
55872	7.344	2.772	-1.42672	7.55e-140	1.25e-140
55959	10.422	3.838	-1.35991	0	0
5629	0.03	0.008	-1.77654	0.000119293	0.000184752
56667	0.274	0.052	-2.33293	1.21e-15	1.06e-15
5672	1.356	0.246	-2.51294	1.09e-54	3.96e-55
57016	5.612	1.73	-1.70177	1.7e-102	3.61e-103
57116	0.416	0.156	-1.09779	1.08e-05	1.55e-05
57135	0.068	0	-6.07278	1.56e-09	1.78e-09
57188	0.196	0.054	-1.93261	2.18e-21	1.58e-21
5740	12.536	4.25	-1.60107	0	0
57405	2.804	0.798	-1.84978	1.38e-48	5.5e-49
57468	1.032	0.302	-2.011	5.89e-11	6.23e-11
57509	0.152	0.074	-1.08571	2.84e-05	4.2e-05
57512	0.064	0.02	-1.65486	1.12e-05	1.61e-05
57526	1.182	0.284	-2.07777	1.47e-176	1.93e-177
57537	5.474	2.572	-1.1317	2.73e-206	3.09e-207
57552	15.042	7.4	-1.01956	0	0
57604	0.078	0.028	-1.60926	3.91e-10	4.3e-10
57661	6.584	1.738	-1.89497	0	0
5818	3.284	1.4	-1.23974	1.08e-124	1.96e-125
58484	0.248	0.126	-1.00864	1.53e-05	2.22e-05
59307	5.044	2.492	-1.0072	3.3e-44	1.42e-44
6241	22	9.882	-1.18671	0	0
6274	2.39	1.158	-1.10586	2.81e-11	2.93e-11
6331	0.102	0.048	-1.12063	3.84e-07	5.01e-07
63922	4.972	2.392	-1.03803	1.14e-73	3.2e-74
63982	1.002	0.366	-1.39737	6.09e-55	2.21e-55
64220	9.164	2.946	-1.63425	1.94e-274	1.63e-275
643414	0.216	0.122	-1.1745	0.000268567	0.000429516
64399	4.774	0.932	-2.39282	0	0
644943	0.58	0.23	-1.33962	1.94e-14	1.78e-14
645426	0.342	0.168	-1.03188	0.00063129	0.00104346
6457	0.246	0.024	-3.49213	1.96e-14	1.8e-14
646962	4.366	2.132	-1.05456	2.11e-23	1.44e-23
6470	3.436	1.574	-1.16567	4.58e-57	1.6e-57
6474	0.226	0.088	-1.51107	1.12e-08	1.33e-08
64843	0.35	0.168	-1.07513	1.81e-05	2.63e-05
64946	9.11	4.2	-1.13669	3.5e-79	9.23e-80
651746	0.19	0.04	-2.30378	2.78e-32	1.52e-32
653145	1.72	0.79	-1.11683	1.63e-22	1.14e-22
653604	1.918	0.76	-1.36464	3.01e-07	3.89e-07
653820	1.532	0.5	-1.60756	2.9e-40	1.34e-40
6539	0.024	0	-4.59596	0.000264543	0.00042261
6542	0.048	0.024	-1.09507	0.000723524	0.00120279
6547	0.854	0.342	-1.23249	2.35e-29	1.37e-29
6574	120.89	59.612	-1.0097	0	0
66000	0.33	0.128	-1.40735	4.46e-13	4.32e-13
6790	14.138	4.884	-1.54869	0	0
6817	1.76	0.568	-1.62171	9.47e-28	5.74e-28
6941	6.708	3.296	-1.03968	8.1e-122	1.49e-122
699	6.458	2.564	-1.35485	1.29e-200	1.5e-201
701	4.704	1.868	-1.31829	2.51e-148	3.9e-149
7039	1.868	0.396	-2.23887	1.56e-139	2.58e-140
7163	0.166	0.076	-1.10616	9.62e-06	1.37e-05
719	0.438	0.12	-1.84925	8.27e-13	8.07e-13
7272	3.29	1.628	-1.00505	8.58e-56	3.08e-56
728	0.252	0.106	-1.20365	1.23e-05	1.78e-05
728113	0.89	0.436	-1.05739	1.29e-11	1.33e-11
728279	0.58	0.242	-1.24479	0.000163193	0.000255789
728577	8.1	2.676	-1.75999	0	0
729533	1.416	0.604	-1.26899	2.58e-25	1.68e-25
7298	26.716	10.868	-1.32772	0	0
7448	2.628	0.62	-2.12971	4.28e-69	1.26e-69
7499	10.848	4.286	-1.28234	1.3e-249	1.21e-250
760	0.788	0.212	-1.91584	4.35e-19	3.39e-19
78999	12.474	5.538	-1.17511	8.64e-207	9.74e-208
79019	9.852	3.724	-1.44682	5.54e-82	1.42e-82
79056	0.31	0.164	-1.011	1.63e-09	1.86e-09
79625	17.072	6.494	-1.43094	0	0
79628	0.032	0.014	-1.18997	1.5e-07	1.9e-07
79683	1.286	0.614	-1.11836	5.64e-24	3.79e-24
79695	1.964	0.878	-1.13853	1.29e-34	6.68e-35
79698	1.286	0.306	-2.11146	1.12e-51	4.28e-52
79762	0.08	0.024	-1.77654	0.000119293	0.000184752
79774	0.236	0.062	-1.83043	3.07e-07	3.98e-07
7980	1356.23	463.196	-1.53674	0	0
79801	9.606	4.386	-1.03035	7.7e-196	9.2e-197
79856	0.752	0.3	-1.39179	4.48e-25	2.92e-25
79937	6.406	0.572	-3.29801	0	0
79962	0.734	0.206	-1.53611	1.24e-24	8.23e-25
8000	1.002	0.432	-1.25893	7.57e-11	8.05e-11
80125	0.024	0.016	-1.89587	0.000389414	0.000631124
80150	0.248	0.082	-1.56354	6.76e-05	0.000102645
80174	3.022	1.212	-1.22696	7.48e-83	1.9e-83
80178	2.648	1.292	-1.03387	1.56e-26	9.8e-27
80274	0.06	0.02	-1.73347	0.000186033	0.000293206
8076	2.956	0.974	-1.59724	1.14e-94	2.59e-95
81027	0.132	0.066	-1.0554	0.000283159	0.000453673
81539	0.412	0.126	-1.80455	1.43e-39	6.68e-40
81543	0.464	0.124	-1.8767	1.85e-17	1.52e-17
81610	7.14	1.926	-1.91461	2.82e-240	2.73e-241
81786	0.582	0.182	-1.33293	2.4e-11	2.49e-11
8193	1.16	0.566	-1.05395	8.18e-17	6.86e-17
8318	4.732	2.052	-1.21546	1.76e-66	5.41e-67
8331	0.346	0	-5.0155	2.39e-05	3.51e-05
8338	0.852	0.29	-1.59596	0.000132371	0.000205774
83461	9.62	2.094	-2.22197	1.59e-305	1.23e-306
83540	4.9	2.208	-1.17218	1.39e-64	4.4e-65
83541	4.684	2.152	-1.13997	4.1e-54	1.5e-54
83643	0.262	0.092	-1.08185	0.000293977	0.000471479
83857	2.896	1.362	-1.1126	6.92e-163	9.83e-164
83876	0.166	0.062	-1.47126	5.86e-10	6.52e-10
83879	1.422	0.484	-1.60698	2.31e-42	1.02e-42
83903	1.14	0.426	-1.42171	2.35e-30	1.34e-30
84057	2.476	1.144	-1.15236	1.14e-15	9.97e-16
84296	3.204	1.402	-1.2083	1.81e-88	4.37e-89
8438	2.142	0.816	-1.42981	8.26e-60	2.78e-60
84433	1.178	0.138	-3.07121	1.65e-126	2.95e-127
84553	0.136	0.066	-1.04605	1.24e-06	1.66e-06
84688	0.068	0.02	-1.6915	5.42e-05	8.17e-05
84722	7.282	3.6	-1.03211	2.33e-71	6.68e-72
84733	0.224	0.098	-1.11704	2.72e-07	3.51e-07
84898	3.158	1.438	-1.10826	5.02e-215	5.35e-216
84915	0.228	0.092	-1.2233	1.6e-06	2.17e-06
85442	0.162	0.042	-2.15302	2.07e-16	1.77e-16
8771	13.534	4.322	-1.66006	1.18e-167	1.63e-168
890	14.218	4.578	-1.63906	0	0
891	31.764	9.276	-1.79497	0	0
8970	0.466	0.094	-2.27404	0.000144458	0.000225168
89886	0.836	0.188	-2.21031	2.01e-16	1.71e-16
899	3.748	1.89	-1.02196	9.58e-88	2.32e-88
89958	2.192	0.494	-2.18454	4.33e-142	7.06e-143
9022	8.246	2.442	-1.79875	3.52e-81	9.1e-82
9046	0.298	0.082	-2.03206	4.79e-09	5.59e-09
90506	0.566	0.284	-1.04116	2.14e-07	2.74e-07
9052	28.884	5.476	-2.40357	0	0
9055	25.278	7.538	-1.766	0	0
9077	41.26	5.636	-2.85567	0	0
9079	17.528	7.33	-1.25661	0	0
9088	4.3	2.216	-1.00885	9.51e-50	3.72e-50
91181	0.726	0.012	-6.0961	3.4e-145	5.43e-146
9133	20.442	5.876	-1.8271	0	0
91442	1.642	0.796	-1.03828	2.5e-15	2.23e-15
91461	1.198	0.43	-1.46351	9.69e-30	5.58e-30
9212	11.436	4.112	-1.48647	3.39e-131	5.91e-132
9232	94.556	32.21	-1.58184	0	0
92815	1.768	0.814	-1.15459	4.35e-06	6.06e-06
9319	12.126	4.958	-1.31304	2.17e-232	2.19e-233
933	0.094	0.016	-2.2964	1.65e-06	2.24e-06
9340	0.088	0.04	-1.12778	0.000192342	0.000303522
9368	3.806	1.798	-1.10918	2.91e-48	1.16e-48
9388	0.984	0.358	-1.44547	1.32e-39	6.17e-40
940	0.034	0.012	-1.8475	0.000600347	0.000989514
9401	4.694	2.332	-1.03349	4.8e-100	1.04e-100
9493	10.542	5.076	-1.03436	7.43e-177	9.74e-178
9582	10.08	1.468	-2.79191	0	0
9610	14.364	7.13	-1.04915	9.36e-207	1.06e-207
9620	1.348	0.606	-1.12728	2.47e-82	6.31e-83
9633	0.136	0.028	-2.40332	5.89e-10	6.55e-10
9674	0.198	0.062	-1.7256	1.18e-12	1.17e-12
9700	1.354	0.674	-1.026	3.8e-50	1.48e-50
9760	1.38	0.594	-1.17081	4.95e-39	2.35e-39
9768	15.378	6.704	-1.22838	1.87e-160	2.7e-161
9781	3.294	1.596	-1.03629	1.24e-106	2.57e-107
9787	5.982	2.182	-1.47	8.31e-170	1.14e-170
983	12.702	6.25	-1.05065	8.64e-135	1.47e-135
9833	9.098	4.474	-1.02826	1.46e-115	2.79e-116
9837	2.476	1.22	-1.03392	2.84e-46	1.17e-46
991	31.468	7.996	-2.00384	0	0
995	2.95	1.04	-1.6176	1.12e-64	3.52e-65
9992	0.26	0.078	-1.71144	0.000861883	0.0014446
BGI_novel_G000001	0.098	0.028	-1.76283	1.75e-05	2.55e-05
BGI_novel_G000018	0.18	0.062	-1.45652	2.9e-06	3.99e-06
BGI_novel_G000039	0.09	0.042	-1.14822	0.000613761	0.00101301
BGI_novel_G000051	1.76	0.882	-1.011	1.24e-05	1.79e-05
BGI_novel_G000055	0.334	0.158	-1.09176	0.000253302	0.00040396
BGI_novel_G000059	0.256	0.116	-1.11347	8.94e-13	8.75e-13
BGI_novel_G000065	0.104	0.026	-2.02166	0.000170425	0.000267646
BGI_novel_G000074	0.924	0.468	-1.00823	6.96e-27	4.33e-27
BGI_novel_G000075	0.134	0.03	-2.24873	6.31e-16	5.49e-16
BGI_novel_G000077	0.092	0.012	-2.99409	0.000101773	0.000156603
BGI_novel_G000086	199.818	97.692	-1.04208	0	0
BGI_novel_G000092	0.104	0.002	-6.30082	4.24e-10	4.68e-10
BGI_novel_G000099	0.178	0.072	-1.31707	4.04e-08	4.95e-08
BGI_novel_G000104	0.382	0.048	-3.05634	6.7e-49	2.64e-49
BGI_novel_G000107	28.792	11.94	-1.27964	3.76e-226	3.85e-227
BGI_novel_G000113	0.254	0.088	-1.56061	5.43e-13	5.26e-13
BGI_novel_G000119	0.252	0.108	-1.21524	9.68e-06	1.38e-05
BGI_novel_G000122	0.184	0.036	-2.38881	3.13e-10	3.44e-10
BGI_novel_G000124	137.078	57.888	-1.25156	0	0
BGI_novel_G000131	0.188	0.066	-1.51839	6.89e-06	9.73e-06
BGI_novel_G000142	0.02	0	-5.21889	5.84e-06	8.21e-06
BGI_novel_G000143	0.034	0.012	-1.52182	0.000414572	0.000673366
BGI_novel_G000148	0.148	0.068	-1.1318	2.06e-08	2.49e-08
BGI_novel_G000151	0.054	0.022	-1.20367	7.24e-06	1.02e-05
BGI_novel_G000155	0.238	0.098	-1.25531	1.13e-15	9.91e-16
BGI_novel_G000157	0.414	0	-6.48965	4.76e-12	4.79e-12
BGI_novel_G000202	0.128	0.012	-3.32755	1.64e-09	1.87e-09
BGI_novel_G000210	0.81	0.092	-3.1625	4.79e-129	8.46e-130
BGI_novel_G000227	0.246	0.082	-1.59129	1.69e-16	1.43e-16
BGI_novel_G000258	0.624	0.212	-1.55389	4.21e-58	1.45e-58
BGI_novel_G000259	3.222	1.094	-1.55338	5.29e-51	2.03e-51
BGI_novel_G000264	0.038	0.014	-1.59641	0.000452946	0.000738174
BGI_novel_G000273	1.18	0.486	-1.31458	6.39e-07	8.43e-07
BGI_novel_G000466	0.104	0	-5.6537	1.5e-07	1.89e-07
BGI_novel_G000476	0.65	0.072	-3.18848	2.14e-97	4.76e-98
BGI_novel_G000477	0.014	0	-4.56804	0.000303869	0.000488077
BGI_novel_G000493	0.04	0.006	-2.61837	1.92e-06	2.62e-06
BGI_novel_G000503	0.198	0.084	-1.22893	6.77e-05	0.00010283
BGI_novel_G000540	0.024	0.004	-2.36792	0.000846603	0.00141776
BGI_novel_G000628	0.28	0.11	-1.3466	8.98e-05	0.000137735
BGI_novel_G000682	0.176	0.054	-1.68835	0.000137469	0.000214011
BGI_novel_G000713	0.674	0.318	-1.11808	1.84e-10	1.99e-10
BGI_novel_G000787	0.09	0	-6.58692	9.9e-13	9.71e-13
BGI_novel_G000790	0.538	0.268	-1.02611	9.88e-13	9.69e-13
BGI_novel_G000871	0.152	0	-5.17289	8.15e-06	1.16e-05
BGI_novel_G000880	0.058	0	-5.63686	1.76e-07	2.23e-07
BGI_novel_G000884	0.362	0.04	-3.21005	3.71e-53	1.38e-53
BGI_novel_G000887	0.778	0.328	-1.28865	2.43e-29	1.41e-29
BGI_novel_G000891	0.066	0	-4.31112	0.000974524	0.00164516
BGI_novel_G000893	0.064	0	-5.27854	3.74e-06	5.18e-06
BGI_novel_G000896	0.038	0.002	-4.06783	0.000143444	0.000223541
BGI_novel_G000898	1.894	0.202	-3.25302	1.3e-80	3.39e-81
BGI_novel_G000904	0.042	0	-6.64036	4.03e-13	3.89e-13
BGI_novel_G000905	0.82	0.222	-1.87698	1.55e-71	4.42e-72
BGI_novel_G000908	1.084	0.474	-1.18268	2.97e-21	2.16e-21
BGI_novel_G000930	0.47	0.16	-1.54109	1.97e-37	9.63e-38
BGI_novel_G000957	0.576	0.142	-2.02971	1.26e-42	5.52e-43
BGI_novel_G000997	0.124	0	-7.25475	1.42e-18	1.12e-18
BGI_novel_G001026	0.28	0.054	-2.35376	0.000982838	0.00165999
BGI_novel_G001028	0.198	0.074	-1.33988	6.74e-11	7.16e-11
BGI_novel_G001033	6.938	0	-11.8926	6.13e-228	6.23e-229
BGI_novel_G001045	0.132	0	-6.98714	5.76e-16	5e-16
BGI_novel_G001046	5.996	1.636	-1.84567	0	0
BGI_novel_G001052	0.098	0.032	-1.63872	3.7e-10	4.07e-10
BGI_novel_G001133	0.162	0.062	-1.41154	7.32e-06	1.04e-05
BGI_novel_G001196	0.156	0.006	-4.53546	4.85e-16	4.2e-16
BGI_novel_G001197	0.766	0.344	-1.12119	1.64e-16	1.4e-16
BGI_novel_G001202	0.07	0	-5.17932	7.78e-06	1.1e-05
BGI_novel_G001307	2.342	0.978	-1.295	3.64e-28	2.18e-28
BGI_novel_G001312	0.79	0.168	-2.26994	2.12e-10	2.31e-10
BGI_novel_G001385	0.072	0	-6.22084	2.34e-10	2.55e-10
BGI_novel_G001541	0.64	0.024	-4.68406	1.5e-27	9.16e-28
BGI_novel_G001545	0.482	0.21	-1.1672	2.04e-15	1.81e-15
BGI_novel_G001550	1.206	0	-10.2937	4.9e-99	1.08e-99
BGI_novel_G001555	0.592	0.004	-7.52452	3.53e-78	9.39e-79
BGI_novel_G001622	2.414	1.102	-1.14572	9.88e-15	8.99e-15
BGI_novel_G001627	1.31	0.24	-2.49617	5.3e-25	3.47e-25
BGI_novel_G001630	0.482	0.076	-2.71031	2.01e-06	2.74e-06
BGI_novel_G001631	30.38	8.304	-1.88244	0	0
BGI_novel_G001634	0.408	0	-5.73073	7.03e-08	8.73e-08
BGI_novel_G001646	2.78	0.11	-4.64494	9.87e-84	2.49e-84
BGI_novel_G001650	0.468	0	-7.4112	2.73e-20	2.05e-20
BGI_novel_G001661	1.268	0.27	-2.26412	1.42e-19	1.09e-19
BGI_novel_G001681	0.224	0	-5.63802	1.74e-07	2.21e-07
BGI_novel_G001686	2.852	1.342	-1.1066	3.04e-11	3.17e-11
BGI_novel_G001688	0.32	0.126	-1.38094	7.01e-05	0.000106536
BGI_novel_G001691	0.316	0.022	-3.70588	3.83e-17	3.17e-17
BGI_novel_G001694	2.446	0.97	-1.27309	1.27e-49	4.95e-50
BGI_novel_G001696	0.508	0.142	-1.87927	2.31e-05	3.39e-05
BGI_novel_G001699	1.34	0.568	-1.23956	6.22e-07	8.21e-07
BGI_novel_G001707	0.538	0.228	-1.25094	4.66e-12	4.69e-12
BGI_novel_G001721	1.284	0.456	-1.46701	3.14e-20	2.36e-20
BGI_novel_G001722	0.266	0.046	-2.47374	1.71e-08	2.05e-08
BGI_novel_G001723	3.248	1.408	-1.22471	2.61e-22	1.84e-22
BGI_novel_G001728	0.064	0	-5.06498	1.72e-05	2.51e-05
BGI_novel_G001739	2.402	0.248	-3.30688	1.13e-68	3.37e-69
BGI_novel_G001745	0.582	0.144	-2.06387	5.6e-46	2.32e-46
BGI_novel_G001752	2.276	1.082	-1.07547	3.67e-65	1.15e-65
BGI_novel_G001755	0.28	0.096	-1.57331	0.000166025	0.000260415
BGI_novel_G001760	0.988	0.41	-1.23792	4.41e-14	4.1e-14
BGI_novel_G001761	0.688	0.034	-4.36048	1.62e-08	1.94e-08
BGI_novel_G001770	0.224	0	-5.63802	1.74e-07	2.21e-07
BGI_novel_G001781	0.2	0.1	-1.05528	0.000726819	0.00120885
BGI_novel_G001782	9.032	3.716	-1.2533	5.13e-268	4.43e-269
BGI_novel_G001785	0.858	0.254	-1.79002	7.22e-13	7.03e-13
BGI_novel_G001787	17.534	6.528	-1.44365	1.19e-115	2.28e-116
BGI_novel_G001791	2.49	0.97	-1.3991	5.8e-28	3.5e-28
BGI_novel_G001792	0.27	0	-7.0704	9.82e-17	8.26e-17
BGI_novel_G001793	0.594	0.008	-6.33858	2.22e-30	1.26e-30
BGI_novel_G001794	0.67	0.27	-1.2957	7.41e-06	1.05e-05
BGI_novel_G001805	0.066	0.018	-1.89913	2.96e-11	3.08e-11
BGI_novel_G001807	0.362	0.018	-4.43235	5.46e-79	1.44e-79
BGI_novel_G001855	0.172	0.078	-1.15918	9.4e-06	1.34e-05
BGI_novel_G001893	0.576	0.26	-1.15843	3.89e-18	3.12e-18
BGI_novel_G001909	0.598	0.188	-1.64222	1.45e-34	7.53e-35
BGI_novel_G001928	0.18	0.042	-2.16628	2.43e-07	3.12e-07
BGI_novel_G001956	0.208	0.056	-1.8475	0.000342229	0.00055184
BGI_novel_G001966	0.224	0.074	-1.62062	0.000176449	0.000277675
BGI_novel_G001970	1.804	0.886	-1.04173	2.8e-56	9.95e-57
BGI_novel_G001973	0.538	0.186	-1.55697	1.09e-08	1.29e-08
BGI_novel_G001975	0.014	0	-4.98185	2.97e-05	4.39e-05
BGI_novel_G001989	0.552	0.094	-2.5359	1.84e-40	8.44e-41
BGI_novel_G001992	1.774	0.366	-2.29067	8.89e-99	1.96e-99
BGI_novel_G001994	0.256	0.124	-1.03566	0.000149574	0.0002336
BGI_novel_G001995	0.664	0.12	-2.45131	1.16e-34	6e-35
BGI_novel_G001997	0.146	0.006	-4.7871	3.41e-14	3.16e-14
